# Supplementary material for: Differential Effects of Extracellular Vesicles from Two Different Glioblastomas on Normal Human Brain Cells
Source: Neurol Int. 2024 Nov 6;16(6):1355–84. doi: 10.3390/neurolint16060103 (PMC11587087; doi:10.3390/neurolint16060103)
Supplement: Supplementary file 1 [file neurolint-16-00103-s001.zip]

Archive with 5 entries (5 files):
- neurolint-3220349-supplementary-proof.pdf
- Supp Table S1 AstrosF3-8 TAC txptme.xlsx
- Supp Table S2 G17EV on Astro TAC4.02 txtpm.xlsx
- Supp Table S3 Proteomic Data ALL.xlsx
- Supp Table S4 phospho sites.pdf
