# Supplementary material for: Differential Effects of Extracellular Vesicles from Two Different Glioblastomas on Normal Human Brain Cells
Source: Neurol Int. 2024 Nov 6;16(6):1355–84. doi: 10.3390/neurolint16060103 (PMC11587087; doi:10.3390/neurolint16060103)
Supplement: Supplementary file 1 [file neurolint-16-00103-s001.zip › Supp Table S2 G17EV on Astro TAC4.02 txtpm.xlsx]

## Sheet: Sheet1
Transcriptome: Astrocytes treated with G17-1 GBM EVs
#%result_name=Analysis_14
#%array_type=Clariom_D_Human
#%annotation=Clariom_D_Human.r1.na36.hg38.a1.transcript.csv
#%comparison=G17-1 vs epi
ID	G17-1 Avg (log2)	epi Avg (log2)	G17-1 Standard Deviation	epi Standard Deviation	G17-1 Expressed	epi Expressed	Fold Change	P-val	FDR P-val	Expressed in Both Conditions	Public Gene IDs	Gene Symbol	Description	Chromosome	Strand	Group	Start	Stop
TC0100006432.hg.1	4.73	4.42	0.63		T	F	1.23	0.5763	0.9465	F	NR_046018; OTTHUMT00000002844; OTTHUMT00000362751	DDX11L1	DEAD/H (Asp-Glu-Ala-Asp/His) box helicase 11 like 1	chr1	+	Multiple_Complex	11869	14412
TC0100006433.hg.1	5.23	5.41	0.17		T	T	-1.13	0.5747	0.9462	T	spopoybu.aAug10-unspliced	spopoybu	Transcript Identified by AceView	chr1	+	Coding	28046	29178
TC0100006434.hg.1	5.77	6.03	0.39		F	F	-1.2	0.5189	0.9335	F	NR_036267; ENST00000607096	MIR1302-10; MIR1302-2	microRNA 1302-10; microRNA 1302-2	chr1	+	Multiple_Complex	29554	31109
TC0100006435.hg.1	4.45	4.39	0.84		F	F	1.04	0.4697	0.9221	F	OTTHUMT00000471235	OR4G4P	olfactory receptor, family 4, subfamily G, member 4 pseudogene	chr1	+	Pseudogene	52473	53312
TC0100006436.hg.1	5.82	4.57	0.94		F	F	2.37	0.1051	0.6676	F	ENST00000492842; OTTHUMT00000003224	OR4G2P; OR4G11P	olfactory receptor, family 4, subfamily G, member 2 pseudogene; olfactory receptor, family 4, subfamily G, member 11 pseudogene	chr1	+	Multiple_Complex	62948	63887
TC0100006437.hg.1	6.05	5.29	0.6		T	T	1.69	0.2651	0.8385	T	NM_001005484; ENST00000335137; OTTHUMT00000003223; uc001aal.1	OR4F5	olfactory receptor, family 4, subfamily F, member 5	chr1	+	Coding	69091	70008
TC0100006438.hg.1	7.44	9.28	0.62		T	T	-3.58	0.0179	0.3556	T	ENST00000442987	CICP27	capicua transcriptional repressor pseudogene 27 [Source:HGNC Symbol;Acc:HGNC:48835]	chr1	+	Multiple_Complex	131025	139723
TC0100006439.hg.1	5.88	6.86	0.78		T	T	-1.98	0.1431	0.7260	T				chr1	+	NonCoding	150309	151388
TC0100006440.hg.1	3.83	4.24	0.09		F	F	-1.32	0.3580	0.8857	F	ENST00000496488.1; OTTHUMT00000007169; uc057aum.1	RP11-34P13.9	putative novel transcript	chr1	+	NonCoding	160446	161525
TC0100006441.hg.1	7.11	7.06	0.41		T	T	1.04	0.9984	0.9998	T	ENST00000624431; uc057auo.1	LOC102725121; FO538757.3	putative ATP-dependent RNA helicase DDX12; Protein LOC102725121 [Source:UniProtKB/TrEMBL;Acc:A0A096LP88]	chr1	+	Coding	182393	184158
TC0100006442.hg.1	5.71	5.71	0.47		F	F	1.01	0.6487	0.9603	F	uc031tlo.2	FO538757.1		chr1	+	Precursor_microRNA	200880	201017
TC0100006443.hg.1	6.52	6.18	0.13		T	T	1.27	0.5044	0.9304	T	storubu.aAug10-unspliced	storubu	Transcript Identified by AceView	chr1	+	Coding	264430	264827
TC0100006444.hg.1	5.97	6.88	0.42		T	T	-1.88	0.1294	0.7055	T	ENST00000412666.1; ENST00000450983.1; OTTHUMT00000007987; OTTHUMT00000007988; uc057aux.1; uc057auy.1	RP4-669L17.2	putative novel transcript	chr1	+	NonCoding	358857	365704
TC0100006445.hg.1	5.28	5.88	0.4		T	T	-1.52	0.2683	0.8398	T	noymeybo.aAug10-unspliced	noymeybo	Transcript Identified by AceView	chr1	+	Unassigned	362335	362926
TC0100006446.hg.1	4.7	5.83	0.67		F	T	-2.19	0.1162	0.6847	F	boyrabu.aAug10-unspliced	boyrabu	Transcript Identified by AceView	chr1	+	Coding	367907	368249
TC0100006447.hg.1	15.49	16.72	0.31		T	T	-2.35	0.0718	0.5945	T				chr1	+	NonCoding	368427	368517
TC0100006448.hg.1	5.79	6.26	0.25		T	T	-1.39	0.5125	0.9321	T				chr1	+	NonCoding	368994	375841
TC0100006449.hg.1	4.84	4.91	0.47		F	F	-1.05	0.7213	0.9708	F				chr1	+	NonCoding	378832	389626
TC0100006450.hg.1	7.14	6.19	0.47		T	T	1.93	0.2530	0.8296	T	ENST00000437905	WBP1LP7	WW domain binding protein 1-like pseudogene 7 [Source:HGNC Symbol;Acc:HGNC:43955]	chr1	+	Multiple_Complex	439870	440232
TC0100006451.hg.1	6	6.47	0.52		T	T	-1.38	0.4332	0.9120	T	ENST00000432723	CICP7	capicua transcriptional repressor pseudogene 7 [Source:HGNC Symbol;Acc:HGNC:37756]	chr1	+	Multiple_Complex	487101	489906
TC0100006452.hg.1	5.51	6.36	0.37		F	T	-1.8	0.2573	0.8332	F	ENST00000423796.1; ENST00000450696.1; fukobo.aAug10; OTTHUMT00000006706; OTTHUMT00000006707; uc057avq.1; uc057avr.1	RP5-857K21.2; fukobo	Transcript Identified by AceView; novel transcript	chr1	+	NonCoding	587629	597498
TC0100006453.hg.1	18.56	18.58	0.27		T	T	-1.01	0.9704	0.9968	T	ENST00000416931	MTND1P23	mitochondrially encoded NADH:ubiquinone oxidoreductase core subunit 1 pseudogene 23 [Source:HGNC Symbol;Acc:HGNC:42092]	chr1	+	Multiple_Complex	629062	629433
TC0100006454.hg.1	17.88	17.63	0.64		T	T	1.19	0.3522	0.8839	T	ENST00000457540	MTND2P28	mitochondrially encoded NADH:ubiquinone oxidoreductase core subunit 2 pseudogene 28 [Source:HGNC Symbol;Acc:HGNC:42129]	chr1	+	Multiple_Complex	629640	630683
TC0100006455.hg.1	8.74	13.84	1.33		T	T	-34.26	0.0012	0.1308	T	uc057avw.1	AC114498.1		chr1	+	Precursor_microRNA	630896	630958
TC0100006456.hg.1	15.41	16.8	0.49		T	T	-2.62	0.0418	0.4962	T	ENST00000414273	MTCO1P12	MT-CO1 pseudogene 12 [Source:HGNC Symbol;Acc:HGNC:52014]	chr1	+	Multiple_Complex	631074	632680
TC0100006457.hg.1	16.36	16.5	0.46		T	T	-1.1	0.5318	0.9364	T	ENST00000427426	MTCO2P12	MT-CO2 pseudogene 12 [Source:HGNC Symbol;Acc:HGNC:52028]	chr1	+	Multiple_Complex	632757	633463
TC0100006458.hg.1	12.77	13.91	0.41		T	T	-2.21	0.0760	0.6059	T				chr1	+	NonCoding	633464	633532
TC0100006459.hg.1	17.62	17.63	0.22		T	T	-1	0.7941	0.9806	T	ENST00000416718; ENST00000467115; ENST00000514057	MTCO3P12; MTATP8P1; MTATP6P1	MT-CO3 pseudogene 12 [Source:HGNC Symbol;Acc:HGNC:52042]; mitochondrially encoded ATP synthase 8 pseudogene 1 [Source:HGNC Symbol;Acc:HGNC:44571]; mitochondrially encoded ATP synthase 6 pseudogene 1 [Source:HGNC Symbol;Acc:HGNC:44575]	chr1	+	Multiple_Complex	633535	634922
TC0100006460.hg.1	4.93	4.51	0.3		T	T	1.33	0.3833	0.8953	T	ENST00000438434	WBP1LP6	WW domain binding protein 1-like pseudogene 6 [Source:HGNC Symbol;Acc:HGNC:43956]	chr1	+	Multiple_Complex	674842	675265
TC0100006461.hg.1	5.95	6.09	0.36		T	T	-1.1	0.8212	0.9835	T	ENST00000440782	CICP3	capicua transcriptional repressor pseudogene 3 [Source:HGNC Symbol;Acc:HGNC:37742]	chr1	+	Multiple_Complex	722092	724903
TC0100006462.hg.1	11.92	12.97	0.27		T	T	-2.06	0.1115	0.6775	T	jerfobu.aAug10	jerfobu	Transcript Identified by AceView	chr1	+	Unassigned	729380	735432
TC0100006463.hg.1	7.32	8.22	0.27		T	T	-1.86	0.0707	0.5922	T				chr1	+	NonCoding	750774	751852
TC0100006464.hg.1	5.13	4.96	0.74		F	F	1.13	0.8304	0.9844	F	ENST00000422528.1; OTTHUMT00000006891; uc057awf.1	RP11-206L10.4	novel transcript	chr1	+	NonCoding	760911	761989
TC0100006465.hg.1	7.22	7.26	0.66		T	T	-1.03	0.6040	0.9521	T				chr1	+	NonCoding	768645	799923
TC0100006466.hg.1	8.37	9.2	0.26		T	T	-1.77	0.2076	0.7944	T	ENST00000358533.2; ENST00000412115.1; ENST00000429505.1; ENST00000434264.2; ENST00000443772.1; ENST00000457084.1; ENST00000585745.1; ENST00000585768.1; ENST00000585826.1; ENST00000586288.1; ENST00000586928.1; ENST00000587126.1; ENST00000587530.1; ENST00000588951.1; ENST00000589531.1; ENST00000589899.1; ENST00000590848.1; ENST00000591440.1; ENST00000591702.1; ENST00000592547.1; ENST00000593022.1; …	RP11-206L10.9; tisamo	novel transcript; Transcript Identified by AceView	chr1	+	Multiple_Complex	778763	810060
TC0100006467.hg.1	6.45	6.39	0.12		T	T	1.04	0.9420	0.9952	T	NR_103536; ENST00000326734	FAM87B	family with sequence similarity 87, member B	chr1	+	NonCoding	817371	819837
TC0100006468.hg.1	6.52	6.44	0.25		T	T	1.06	0.8955	0.9912	T				chr1	+	NonCoding	820676	823595
TC0100006469.hg.1	12.5	11.42	0.56		T	T	2.12	0.2332	0.8163	T	NR_047519; NR_047521; NR_047523; NR_047524; NR_047525; NR_047526; ENST00000415295; ENST00000416570; ENST00000425657; ENST00000441765; ENST00000445118; ENST00000448975; ENST00000449005; ENST00000608189; ENST00000609009; ENST00000609139; ENST00000610067; ENST00000622921; ENST00000623070; ENST00000623808; ENST00000624927	LINC01128	long intergenic non-protein coding RNA 1128	chr1	+	NonCoding	825138	859446
TC0100006470.hg.1	4.45	4.07	0.53		T	F	1.3	0.3783	0.8933	F				chr1	+	NonCoding	860680	865399
TC0100006471.hg.1	9.74	9.86	0.29		T	T	-1.09	0.8057	0.9821	T	ENST00000415481	TUBB8P11	tubulin beta 8 class VIII pseudogene 11 [Source:HGNC Symbol;Acc:HGNC:32337]	chr1	+	Pseudogene	873292	874349
TC0100006472.hg.1	6.12	5.69	0.75		T	F	1.35	0.5448	0.9402	F				chr1	+	Multiple_Complex	877318	889276
TC0100006473.hg.1	5.99	5.22	0.28		T	T	1.71	0.1396	0.7217	T	ENST00000607769.1; OTTHUMT00000470696; uc057axn.1	RP11-54O7.16	novel transcript	chr1	+	NonCoding	901298	915976
TC0100006474.hg.1	4.75	5.77	0.2		F	T	-2.03	0.0922	0.6441	F				chr1	+	NonCoding	905107	905806
TC0100006475.hg.1	7.59	7.92	0.19		T	T	-1.26	0.5028	0.9297	T	ENST00000398216.2; ENST00000448179.1; mera.cAug10; OTTHUMT00000097856; OTTHUMT00000097857; uc057axo.1	RP11-54O7.2; RP11-54O7.1; mera	Transcript Identified by AceView; novel transcript; putative novel transcript	chr1	+	NonCoding	911435	914971
TC0100006476.hg.1	6.16	5.83	0.63		T	T	1.25	0.6054	0.9525	T	NM_152486; ENST00000341065; ENST00000342066; ENST00000420190; ENST00000437963; ENST00000455979; ENST00000464948; ENST00000466827; ENST00000474461; ENST00000478729; ENST00000616016; ENST00000616125; ENST00000617307; ENST00000618181; ENST00000618323; ENST00000618779; ENST00000620200; ENST00000622503; BC024295; BC033213; OTTHUMT00000097860; OTTHUMT00000097862; OTTHUMT00000097863; OTTHUMT00000097865;…	SAMD11	sterile alpha motif domain containing 11	chr1	+	Multiple_Complex	924880	944581
TC0100006477.hg.1	7.38	6.07	0.43		T	T	2.48	0.0414	0.4942	T	sarmeybo.aAug10-unspliced	sarmeybo	Transcript Identified by AceView	chr1	+	Unassigned	928020	940198
TC0100006478.hg.1	6.05	6.07	0.12		T	T	-1.01	0.8614	0.9873	T	turorbu.aAug10-unspliced	turorbu	Transcript Identified by AceView	chr1	+	Coding	928730	929421
TC0100006479.hg.1	6.97	6.25	0.23		T	T	1.65	0.1203	0.6908	T	NM_198317; ENST00000338591; ENST00000463212; ENST00000466300; ENST00000481067; ENST00000622660; OTTHUMT00000097875; OTTHUMT00000097877; OTTHUMT00000097878; OTTHUMT00000097931	KLHL17	kelch-like family member 17	chr1	+	Multiple_Complex	960587	965719
TC0100006480.hg.1	7.45	6.37	0.38		T	T	2.1	0.0782	0.6114	T	NM_001160184; NM_032129; ENST00000379407; ENST00000379409; ENST00000379410; ENST00000480267; ENST00000491024; BC101386; BC101387; OTTHUMT00000097940; OTTHUMT00000097941; OTTHUMT00000097942; OTTHUMT00000473255; OTTHUMT00000473256	PLEKHN1	pleckstrin homology domain containing, family N member 1	chr1	+	Multiple_Complex	966497	975865
TC0100006481.hg.1	5.72	5.83	0.55		T	T	-1.08	0.7320	0.9722	T				chr1	+	NonCoding	980576	989798
TC0100006482.hg.1	3.92	4.2	0.74		F	T	-1.22	0.8531	0.9864	F				chr1	+	NonCoding	995532	997905
TC0100006483.hg.1	6.29	6.56	0.49		T	T	-1.21	0.5493	0.9411	T	NM_005101; ENST00000379389; ENST00000624652; ENST00000624697; BC009507; OTTHUMT00000097989; OTTHUMT00000479384; OTTHUMT00000479385	ISG15	ISG15 ubiquitin-like modifier	chr1	+	Multiple_Complex	1001138	1014541
TC0100006484.hg.1	5.14	6.65	1.14		T	T	-2.84	0.3441	0.8791	T				chr1	+	NonCoding	1008761	1009395
TC0100006485.hg.1	9.76	10.36	0.75		T	T	-1.52	0.8059	0.9822	T	toyrorbu.aAug10-unspliced	toyrorbu	Transcript Identified by AceView	chr1	+	Coding	1009720	1010322
TC0100006486.hg.1	10.66	11.16	0.98		T	T	-1.41	0.2136	0.8003	T	NM_001305275; NM_198576; ENST00000379370; ENST00000419249; ENST00000461111; ENST00000466223; ENST00000469403; ENST00000477585; ENST00000478677; ENST00000479707; ENST00000492947; ENST00000620552; OTTHUMT00000097990; OTTHUMT00000097991; OTTHUMT00000097992; OTTHUMT00000097993; OTTHUMT00000097994; OTTHUMT00000097995; OTTHUMT00000097996; OTTHUMT00000097997; OTTHUMT00000099680	AGRN	agrin	chr1	+	Multiple_Complex	1020123	1056119
TC0100006487.hg.1	6.24	6.87	0.27		T	T	-1.55	0.2727	0.8423	T	hsa_circ_0009239; hsa_circ_0009240; LOC100288175.eAug10	TCONS_l2_00001952; LOC100288175	Salzman2013 ANNOTATED, INTERNAL, ncRNA, OVEXON best transcript TCONS_l2_00001952; Salzman2013 ANNOTATED, ncRNA, OVEXON best transcript TCONS_l2_00001952; Transcript Identified by AceView, Entrez Gene ID(s) 100288175	chr1	+	Multiple_Complex	1059700	1069355
TC0100006488.hg.1	4.52	4.35	0.25		F	F	1.12	0.7368	0.9731	F	burobu.aAug10; glorwybo.aAug10-unspliced	burobu; glorwybo	Transcript Identified by AceView	chr1	+	Multiple_Complex	1092720	1113910
TC0100006489.hg.1	8.09	8.27	0.14		T	T	-1.14	0.5972	0.9510	T				chr1	+	NonCoding	1122935	1123892
TC0100006490.hg.1	6.08	5.91	0.09		T	T	1.12	0.7256	0.9712	T	NR_038869; ENST00000416774	LINC01342	long intergenic non-protein coding RNA 1342	chr1	+	NonCoding	1137017	1144056
TC0100006492.hg.1	7.09	6.77	0.28		T	T	1.25	0.5313	0.9361	T	NM_001130045; NM_153254; ENST00000379288; ENST00000379289; ENST00000379290; ENST00000460998; ENST00000486379; ENST00000506177; ENST00000514695; BC126152; BC126154; OTTHUMT00000002420; OTTHUMT00000002421; OTTHUMT00000002422; OTTHUMT00000002423; OTTHUMT00000367063; OTTHUMT00000367064; uc001acy.2	TTLL10	tubulin tyrosine ligase-like family member 10	chr1	+	Multiple_Complex	1173884	1197935
TC0100006493.hg.1	5.21	4.61	0.23		F	F	1.51	0.3660	0.8885	F	smorarbo.aAug10-unspliced	smorarbo	Transcript Identified by AceView	chr1	+	Coding	1229840	1230436
TC0100006494.hg.1	9.6	8.49	0.78		T	T	2.16	0.3564	0.8854	T	NM_080605; ENST00000379198; OTTHUMT00000005071	B3GALT6	UDP-Gal:betaGal beta 1,3-galactosyltransferase 6	chr1	+	Coding	1232249	1235041
TC0100006495.hg.1	4.32	4.17	0.17		T	T	1.11	0.7393	0.9736	T				chr1	+	NonCoding	1244186	1253688
TC0100006496.hg.1	6.93	7.13	0.33		T	T	-1.15	0.9739	0.9970	T	ENST00000434139.1; ENST00000453732.1; OTTHUMT00000006364; OTTHUMT00000006365; uc057baz.1; uc057bba.1	RP5-902P8.10	novel transcript	chr1	+	NonCoding	1274959	1280420
TC0100006497.hg.1	5.21	5.25	0.15		T	T	-1.03	0.9929	0.9994	T	NM_001130413; NR_037668; ENST00000325425; ENST00000338555; ENST00000379099; ENST00000379101; ENST00000379116; ENST00000400928; ENST00000467651; ENST00000470022; ENST00000616713; BC125074; BC125075; OTTHUMT00000005800; OTTHUMT00000005801; OTTHUMT00000005802; OTTHUMT00000005804; OTTHUMT00000352308; OTTHUMT00000352309; OTTHUMT00000407296	SCNN1D	sodium channel, non voltage gated 1 delta subunit	chr1	+	Multiple_Complex	1280436	1292029
TC0100006498.hg.1	4.06	3.62	0.14		F	F	1.35	0.3589	0.8858	F	pamy.aAug10-unspliced	pamy	Transcript Identified by AceView	chr1	+	Coding	1306608	1307570
TC0100006499.hg.1	8.21	6.81	0.66		T	T	2.64	0.0910	0.6412	T	NM_153339; ENST00000379031; ENST00000463758; ENST00000467712; ENST00000470520; ENST00000493657; BC034304; OTTHUMT00000009438; OTTHUMT00000009439; OTTHUMT00000009440; OTTHUMT00000009441; OTTHUMT00000009442	PUSL1	pseudouridylate synthase-like 1	chr1	+	Multiple_Complex	1308567	1311677
TC0100006500.hg.1	8.18	8.08	0.14		T	T	1.07	0.8723	0.9883	T	klawybo.aAug10; kleegabu.aAug10-unspliced	klawybo; kleegabu	Transcript Identified by AceView	chr1	+	Unassigned	1314564	1317395
TC0100006501.hg.1	8.81	7.78	0.74		T	T	2.05	0.1583	0.7456	T	NM_001029885; ENST00000343938; ENST00000464957; ENST00000488011; OTTHUMT00000008742; OTTHUMT00000008743; OTTHUMT00000008744	CPTP	ceramide-1-phosphate transfer protein	chr1	+	Multiple_Complex	1324756	1328897
TC0100006502.hg.1	5.49	5.48	0.55		T	T	1.01	0.8938	0.9910	T	NM_152228; ENST00000339381; OTTHUMT00000008493	TAS1R3	taste receptor, type 1, member 3	chr1	+	Coding	1331314	1335306
TC0100006503.hg.1	7.1	7.3	0.16		T	T	-1.15	0.5513	0.9413	T	fawrobu.aAug10	fawrobu	Transcript Identified by AceView	chr1	+	Multiple_Complex	1348995	1353320
TC0100006504.hg.1	10.36	9.75	0.85		T	T	1.53	0.1639	0.7519	T				chr1	+	NonCoding	1349158	1349966
TC0100006505.hg.1	7.85	8.79	0.43		T	T	-1.92	0.1224	0.6945	T				chr1	+	NonCoding	1354728	1355391
TC0100006506.hg.1	7.96	8.07	0.32		T	T	-1.08	0.8883	0.9903	T				chr1	+	NonCoding	1355706	1357571
TC0100006507.hg.1	5.48	4.52	0.16		T	F	1.93	0.1109	0.6770	F	slorgabu.aAug10-unspliced	slorgabu	Transcript Identified by AceView	chr1	+	Coding	1374070	1374914
TC0100006508.hg.1	5.5	5.13	0.38		F	T	1.29	0.7785	0.9785	F	ENST00000435351	NDUFB4P8	NADH:ubiquinone oxidoreductase subunit B4 pseudogene 8 [Source:HGNC Symbol;Acc:HGNC:45256]	chr1	+	Multiple_Complex	1378666	1379032
TC0100006509.hg.1	6.53	6.58	1.26		T	T	-1.04	0.4868	0.9262	T				chr1	+	NonCoding	1382229	1382786
TC0100006510.hg.1	7.6	7.91	0.39		T	T	-1.23	0.6414	0.9589	T	NR_015434; ENST00000418833; ENST00000444362; ENST00000447725; ENST00000448629; ENST00000453521; ENST00000570344; ENST00000572242; ENST00000576232; LOC148413.dAug10; OTTHUMT00000008126; OTTHUMT00000008128; OTTHUMT00000099684; OTTHUMT00000439299; OTTHUMT00000439300; OTTHUMT00000439301; OTTHUMT00000439303; OTTHUMT00000439304; uc009vkd.5; uc057ber.1; uc057bes.1; uc057bet.1; uc057beu.1; uc057bev.1; uc…	LOC148413; RP4-758J18.2	uncharacterized LOC148413; Transcript Identified by AceView, Entrez Gene ID(s) 148413; novel transcript, antisense to MRPL20	chr1	+	Multiple_Complex	1399522	1402046
TC0100006511.hg.1	7.73	8.13	0.34		T	T	-1.31	0.2900	0.8521	T	ENST00000607307.1; OTTHUMT00000470786; uc057bfd.1	RP4-758J18.13	novel transcript	chr1	+	NonCoding	1407315	1410618
TC0100006512.hg.1	5.1	5.87	0.25		T	T	-1.71	0.2060	0.7935	T				chr1	+	NonCoding	1416039	1417488
TC0100006513.hg.1	6.68	6.38	0.06		T	F	1.23	0.5833	0.9484	F	ENST00000428932.1; marby.bAug10; OTTHUMT00000008135; uc057bfg.1	RP4-758J18.7; marby	Transcript Identified by AceView; putative novel transcript	chr1	+	Multiple_Complex	1420245	1423281
TC0100006514.hg.1	3.81	3.64	0.23		F	F	1.13	0.5427	0.9397	F	NM_001146685; ENST00000378821; OTTHUMT00000331012; uc010nyp.2	TMEM88B	transmembrane protein 88B	chr1	+	Multiple_Complex	1426128	1427787
TC0100006515.hg.1	6.8	7.54	0.25		T	T	-1.67	0.1665	0.7552	T				chr1	+	NonCoding	1428122	1430254
TC0100006516.hg.1	8.12	8.73	0.8		T	T	-1.53	0.3723	0.8910	T	NM_022834; NM_199121; ENST00000338660; ENST00000471398; ENST00000476993; ENST00000495558; BC059409; OTTHUMT00000008291; OTTHUMT00000008292; OTTHUMT00000008293; OTTHUMT00000008294	VWA1	von Willebrand factor A domain containing 1	chr1	+	Coding	1434861	1442882
TC0100006517.hg.1	5.78	6.1	0.25		T	T	-1.25	0.5415	0.9393	T	NM_001039211; ENST00000378785; ENST00000475091; ENST00000484537; OTTHUMT00000001279; OTTHUMT00000099686; OTTHUMT00000100304; uc001aft.2	ATAD3C	ATPase family, AAA domain containing 3C	chr1	+	Multiple_Complex	1449689	1470158
TC0100006519.hg.1	8.62	9.15	0.47		T	T	-1.44	0.4643	0.9208	T	smoygabu.aAug10-unspliced	smoygabu	Transcript Identified by AceView	chr1	+	Coding	1529701	1530671
TC0100006520.hg.1	6.38	6.01	0.88		T	T	1.29	0.8560	0.9867	T	tusamo.aAug10	tusamo	Transcript Identified by AceView	chr1	+	Coding	1562346	1562964
TC0100006521.hg.1	6.17	5.77	0.81		T	T	1.32	0.9259	0.9939	T	OTTHUMT00000474166; uc021oer.2	RP5-832C2.5	novel transcript	chr1	+	NonCoding	1574884	1577075
TC0100006522.hg.1	16.65	17.46	0.33		T	T	-1.75	0.1597	0.7469	T	uc057bga.1	AL645728.1	Uncharacterized protein [Source:UniProtKB/TrEMBL;Acc:A0A096LPI1]	chr1	+	Multiple_Complex	1579756	1580046
TC0100006523.hg.1	4.56	4.46	0.57		T	T	1.07	0.8879	0.9903	T				chr1	+	NonCoding	1598031	1610484
TC0100006524.hg.1	6.64	7.08	0.68		T	T	-1.36	0.4286	0.9105	T	NM_001170686; NM_001170687; NM_001170688; NM_001170689; NM_080875; NR_033183; ENST00000355826; ENST00000378708; ENST00000378712; ENST00000463492; ENST00000464570; ENST00000467597; ENST00000470373; ENST00000473511; ENST00000477990; ENST00000479659; ENST00000483015; ENST00000486072; ENST00000487053; ENST00000489635; ENST00000502470; ENST00000503789; ENST00000504599; ENST00000505370; ENST00000505820…	MIB2	mindbomb E3 ubiquitin protein ligase 2	chr1	+	Multiple_Complex	1615415	1630610
TC0100006526.hg.1	5.57	5.75	0.25		T	T	-1.13	0.9357	0.9948	T	ENST00000607013.1; OTTHUMT00000470901; ritera.bAug10; uc057bhs.1	RP11-345P4.10; ritera	novel transcript, antisense to SLC35E2B; Transcript Identified by AceView	chr1	+	NonCoding	1659325	1662602
TC0100006527.hg.1	10.05	9.79	0.7		T	T	1.2	0.7010	0.9677	T	ENST00000596308.1; OTTHUMT00000462632; uc057bhw.1	RP11-345P4.7	novel transcript, antisense to SLC35E2B	chr1	+	Multiple_Complex	1671990	1674397
TC0100006528.hg.1	5.03	5.14	0.24		T	T	-1.08	0.9586	0.9958	T	kargybu.aAug10-unspliced	kargybu	Transcript Identified by AceView	chr1	+	Coding	1692567	1692962
TC0100006529.hg.1	4.71	4.39	0.48		F	F	1.25	0.3703	0.8903	F	peyby.aAug10-unspliced	peyby	Transcript Identified by AceView	chr1	+	Coding	1693033	1693934
TC0100006530.hg.1	4.72	4.44	0.48		F	F	1.21	0.6755	0.9642	F	neemy.aAug10-unspliced	neemy	Transcript Identified by AceView	chr1	+	Coding	1706621	1707152
TC0100006531.hg.1	6.39	6.81	0.41		T	T	-1.33	0.4534	0.9184	T	ENST00000417099; ENST00000418950; ENST00000424604; ENST00000577672	RP1-283E3.4		chr1	+	Multiple_Complex	1724512	1737251
TC0100006532.hg.1	8.01	7.38	0.33		T	T	1.54	0.4148	0.9056	T	rykobo.aAug10-unspliced	rykobo	Transcript Identified by AceView	chr1	+	Coding	1745117	1746241
TC0100006533.hg.1	4.63	5.87	0.96		F	F	-2.37	0.3947	0.8998	F	flykler.aAug10-unspliced	flykler	Transcript Identified by AceView	chr1	+	Unassigned	1854264	1854829
TC0100006534.hg.1	5.02	4.58	0.14		F	F	1.36	0.4643	0.9208	F	flukler.aAug10-unspliced	flukler	Transcript Identified by AceView	chr1	+	Unassigned	1858138	1859356
TC0100006535.hg.1	6.1	5.67	0.25		T	T	1.35	0.3889	0.8975	T	raby.aAug10-unspliced	raby	Transcript Identified by AceView	chr1	+	Coding	1872004	1874113
TC0100006536.hg.1	7.25	7.1	0.19		T	T	1.11	0.9375	0.9950	T				chr1	+	NonCoding	1884161	1887199
TC0100006537.hg.1	5.74	6.09	0.99		T	T	-1.27	0.7883	0.9799	T	ENST00000412228.1; OTTHUMT00000002766; uc057bjn.1	RP1-140A9.1	novel transcript	chr1	+	NonCoding	1891266	1892692
TC0100006538.hg.1	4.25	4.08	0.19		F	F	1.13	0.9011	0.9917	F				chr1	+	NonCoding	1898354	1898649
TC0100006539.hg.1	5.47	5.61	0.91		T	T	-1.1	0.6195	0.9554	T				chr1	+	NonCoding	1909711	1912538
TC0100006540.hg.1	6.5	6.41	0.78		T	T	1.06	0.9471	0.9956	T	NM_138705; ENST00000307786; ENST00000378604; ENST00000462293; ENST00000482402; OTTHUMT00000002778; OTTHUMT00000002779; OTTHUMT00000002780; OTTHUMT00000276929; uc001aih.1	CALML6	calmodulin-like 6	chr1	+	Multiple_Complex	1914827	1917296
TC0100006541.hg.1	6.73	6.19	0.2		T	T	1.45	0.2976	0.8574	T				chr1	+	NonCoding	1933244	1935970
TC0100006542.hg.1	5.31	4.59	0.1		T	T	1.65	0.1506	0.7363	T	gleyma.aAug10-unspliced	gleyma	Transcript Identified by AceView	chr1	+	Multiple_Complex	1942814	1953381
TC0100006543.hg.1	6.37	6.16	0.38		T	T	1.16	0.6697	0.9632	T				chr1	+	NonCoding	1955250	1959248
TC0100006544.hg.1	8.12	7.19	1.31		T	T	1.91	0.3408	0.8777	T				chr1	+	NonCoding	1972927	1975257
TC0100006545.hg.1	7.97	8	0.23		T	T	-1.02	0.8532	0.9864	T				chr1	+	NonCoding	1977867	1979942
TC0100006546.hg.1	7.46	7.23	1.17		T	T	1.17	0.6697	0.9632	T	pleegybu.aAug10-unspliced	pleegybu	Transcript Identified by AceView	chr1	+	Coding	2004197	2005751
TC0100006547.hg.1	5.83	5.93	1.31		T	T	-1.07	0.9343	0.9945	T				chr1	+	NonCoding	2016908	2019190
TC0100006548.hg.1	4.81	4.37	0.57		T	F	1.36	0.6119	0.9537	F	NM_000815; ENST00000378585; BC033801; OTTHUMT00000098493	GABRD	gamma-aminobutyric acid (GABA) A receptor, delta	chr1	+	Coding	2019324	2030753
TC0100006549.hg.1	5.19	5.31	0.59		F	F	-1.09	0.8745	0.9884	F	lorrawbo.aAug10-unspliced	lorrawbo	Transcript Identified by AceView	chr1	+	Coding	2033504	2033957
TC0100006550.hg.1	10.52	10.7	1.4		T	T	-1.13	0.3632	0.8879	T	NM_001033581; NM_001033582; NM_001242874; NM_002744; ENST00000378567; ENST00000400920; ENST00000400921; ENST00000419838; ENST00000461106; ENST00000461465; ENST00000466352; ENST00000466651; ENST00000468310; ENST00000470511; ENST00000470596; ENST00000470986; ENST00000471018; ENST00000472017; ENST00000478770; ENST00000479263; ENST00000479566; ENST00000481140; ENST00000482686; ENST00000484419; ENST00…	PRKCZ	protein kinase C, zeta	chr1	+	Multiple_Complex	2050470	2185395
TC0100006551.hg.1	5.45	5.24	0.38		T	T	1.16	0.7220	0.9708	T	loyrawbo.aAug10-unspliced	loyrawbo	Transcript Identified by AceView	chr1	+	Coding	2080598	2081096
TC0100006552.hg.1	7.92	8.06	0.71		T	T	-1.11	0.8406	0.9856	T	marawbo.aAug10-unspliced	marawbo	Transcript Identified by AceView	chr1	+	Coding	2086665	2087171
TC0100006553.hg.1	6.7	6.25	0.43		T	T	1.37	0.6318	0.9573	T	takobo.aAug10-unspliced	takobo	Transcript Identified by AceView	chr1	+	Coding	2125209	2126277
TC0100006554.hg.1	4.06	3.82	1.57		F	F	1.18	0.3377	0.8766	F	garlabu.aAug10-unspliced	garlabu	Transcript Identified by AceView	chr1	+	Coding	2162808	2163749
TC0100006555.hg.1	6.12	6.37	0.85		T	T	-1.19	0.8305	0.9844	T	tokobo.aAug10-unspliced	tokobo	Transcript Identified by AceView	chr1	+	Coding	2164338	2164730
TC0100006556.hg.1	7.29	6.65	0.56		T	T	1.57	0.5283	0.9354	T	geelabu.aAug10-unspliced	geelabu	Transcript Identified by AceView	chr1	+	Coding	2168032	2168423
TC0100006557.hg.1	5.2	5.17	0.43		T	T	1.02	0.9242	0.9939	T	geylabu.aAug10-unspliced	geylabu	Transcript Identified by AceView	chr1	+	Coding	2176720	2177235
TC0100006558.hg.1	4.55	5.55	0.91		T	T	-2	0.5323	0.9365	T	neyrawbo.aAug10-unspliced	neyrawbo	Transcript Identified by AceView	chr1	+	Coding	2177282	2178179
TC0100006559.hg.1	7.38	7.51	0.42		T	T	-1.09	0.8403	0.9856	T	glorkler.aAug10	glorkler	Transcript Identified by AceView	chr1	+	Coding	2179617	2180884
TC0100006560.hg.1	6.65	6.43	0.25		T	T	1.16	0.6540	0.9610	T	slygybu.aAug10-unspliced	slygybu	Transcript Identified by AceView	chr1	+	Unassigned	2193574	2194128
TC0100006561.hg.1	6.34	6.27	0.31		T	T	1.05	0.6892	0.9665	T				chr1	+	NonCoding	2206983	2207769
TC0100006562.hg.1	5.81	5.73	0.43		T	T	1.06	0.8982	0.9916	T	ENST00000442483.2; OTTHUMT00000004068; uc057blm.1	RP11-181G12.4	novel transcript	chr1	+	NonCoding	2212523	2220738
TC0100006563.hg.1	6.38	6.66	0.59		T	T	-1.21	0.6170	0.9551	T				chr1	+	NonCoding	2214126	2217195
TC0100006564.hg.1	4.64	5.41	0.1		F	T	-1.71	0.1580	0.7452	F				chr1	+	NonCoding	2217338	2218179
TC0100006565.hg.1	9.85	7.89	1.03		T	T	3.91	0.1289	0.7046	T	NM_003036; ENST00000378536; ENST00000478223; ENST00000507179; ENST00000508416; OTTHUMT00000004070; OTTHUMT00000100293; OTTHUMT00000366271; OTTHUMT00000366272	SKI	SKI proto-oncogene	chr1	+	Multiple_Complex	2228695	2310213
TC0100006566.hg.1	5.78	5.41	0.34		T	T	1.29	0.3026	0.8602	T	joylabu.aAug10-unspliced	joylabu	Transcript Identified by AceView	chr1	+	Coding	2251403	2252659
TC0100006567.hg.1	8	10.32	0.68		T	T	-4.99	0.0038	0.1959	T	klakler.aAug10-unspliced	klakler	Transcript Identified by AceView	chr1	+	Unassigned	2254888	2256045
TC0100006568.hg.1	6.29	5.99	0.77		T	T	1.23	0.8398	0.9855	T	tira.aAug10-unspliced	tira	Transcript Identified by AceView	chr1	+	Unassigned	2274190	2280288
TC0100006569.hg.1	7.11	8.1	0.61		T	T	-1.98	0.2417	0.8207	T	bloplaw.aAug10-unspliced	bloplaw	Transcript Identified by AceView	chr1	+	Coding	2283400	2283937
TC0100006570.hg.1	7.64	7.68	0.31		T	T	-1.03	0.8162	0.9832	T	keelabu.aAug10-unspliced	keelabu	Transcript Identified by AceView	chr1	+	Coding	2293216	2293683
TC0100006571.hg.1	5.82	6.27	0.24		T	T	-1.37	0.3630	0.8879	T	hsa_circ_0000009; kerlabu.aAug10-unspliced	SKI; kerlabu	Memczak2013 ALT_ACCEPTOR, ALT_DONOR, coding, INTERNAL, intronic best transcript NM_003036; Transcript Identified by AceView	chr1	+	Multiple_Complex	2293975	2295038
TC0100006572.hg.1	6.34	6.58	0.06		T	T	-1.18	0.5719	0.9452	T				chr1	+	NonCoding	2317147	2317738
TC0100006573.hg.1	5.41	5.2	0.09		T	T	1.16	0.6146	0.9546	T				chr1	+	NonCoding	2347811	2371236
TC0100006574.hg.1	4.96	5.1	0.21		F	F	-1.1	0.7602	0.9764	F				chr1	+	NonCoding	2363038	2364462
TC0100006575.hg.1	5.93	4.68	0.55		T	F	2.37	0.0503	0.5294	F				chr1	+	NonCoding	2378887	2385262
TC0100006576.hg.1	4.66	4.59	0.61		F	F	1.04	0.8583	0.9869	F				chr1	+	NonCoding	2385372	2388483
TC0100006577.hg.1	13.11	12.02	0.71		T	T	2.12	0.2432	0.8219	T	NM_007033; ENST00000306256; ENST00000378512; ENST00000378513; ENST00000378518; ENST00000443438; ENST00000462129; ENST00000488353; ENST00000493207; ENST00000605895; ENST00000630837; BC004965; OTTHUMT00000004061; OTTHUMT00000004062; OTTHUMT00000004063; OTTHUMT00000100284; OTTHUMT00000100285; OTTHUMT00000100286; OTTHUMT00000100287; OTTHUMT00000471016	RER1	retention in endoplasmic reticulum sorting receptor 1	chr1	+	Multiple_Complex	2391775	2405446
TC0100006578.hg.1	7.6	7.29	0.61		T	T	1.24	0.6750	0.9642	T	surawbo.aAug10-unspliced	surawbo	Transcript Identified by AceView	chr1	+	Coding	2397997	2398902
TC0100006579.hg.1	9.84	9.7	0.11		T	T	1.11	0.8701	0.9882	T				chr1	+	NonCoding	2412693	2414905
TC0100006580.hg.1	8.08	7.51	0.71		T	T	1.48	0.4028	0.9017	T				chr1	+	NonCoding	2415840	2420510
TC0100006582.hg.1	7.5	7.91	0.46		T	T	-1.33	0.5018	0.9294	T	marlabu.aAug10-unspliced	marlabu	Transcript Identified by AceView	chr1	+	Coding	2453577	2453996
TC0100006583.hg.1	6.19	6.06	0.25		T	T	1.09	0.7988	0.9813	T	ENST00000606645.1; OTTHUMT00000470902; uc057bnf.1	RP3-395M20.12	novel transcript	chr1	+	NonCoding	2546465	2547460
TC0100006584.hg.1	4.09	4.42	0.74		F	F	-1.26	0.9271	0.9940	F				chr1	+	NonCoding	2550976	2555402
TC0100006586.hg.1	5.54	5.36	0.29		T	T	1.13	0.5114	0.9320	T				chr1	+	NonCoding	2571420	2574393
TC0100006587.hg.1	9	8.21	0.28		T	T	1.72	0.2426	0.8214	T	NM_001195736; NM_001195737; NM_001195738; NM_001195740; NM_152371; NR_036637; NR_036638; ENST00000378424; ENST00000378425; ENST00000378427; ENST00000419916; ENST00000444521; ENST00000464043; ENST00000465233; ENST00000474659; ENST00000476686; ENST00000477045; ENST00000481683; ENST00000484099; ENST00000493183; ENST00000498083; ENST00000537325; BC022547; OTTHUMT00000002401; OTTHUMT00000002402; OTTHU…	FAM213B	family with sequence similarity 213, member B	chr1	+	Multiple_Complex	2586460	2591469
TC0100006588.hg.1	7.82	6.69	1.16		T	T	2.19	0.0779	0.6108	T	varby.aAug10-unspliced	varby	Transcript Identified by AceView	chr1	+	Unassigned	2616625	2616991
TC0100006589.hg.1	5.61	5.84	0.24		T	T	-1.17	0.6218	0.9562	T	ENST00000427302.1; kleykler.aAug10; OTTHUMT00000095593; uc057boq.1	RP13-436F16.1; kleykler	Transcript Identified by AceView; putative novel transcript	chr1	+	Multiple_Complex	2632568	2636620
TC0100006590.hg.1	5.49	5.56	1.28		T	T	-1.05	0.5023	0.9295	T	cheerarbu.aAug10-unspliced	cheerarbu	Transcript Identified by AceView	chr1	+	Unassigned	2658979	2659930
TC0100006591.hg.1	5.63	5.16	1.5		T	T	1.39	0.6566	0.9613	T	goyvoybo.aAug10-unspliced	goyvoybo	Transcript Identified by AceView	chr1	+	Unassigned	2663595	2664546
TC0100006592.hg.1	5.63	5.16	1.5		T	T	1.39	0.6566	0.9613	T	sharawbo.aAug10-unspliced	sharawbo	Transcript Identified by AceView	chr1	+	Unassigned	2668211	2669162
TC0100006593.hg.1	5.46	6.51	0.62		F	T	-2.06	0.2936	0.8546	F	kerfobu.aAug10	kerfobu	Transcript Identified by AceView	chr1	+	Coding	2702015	2702312
TC0100006594.hg.1	5.89	6.21	0.66		T	T	-1.25	0.6767	0.9644	T				chr1	+	NonCoding	2777193	2778821
TC0100006595.hg.1	4.49	5.09	0.54		F	T	-1.52	0.3567	0.8854	F				chr1	+	NonCoding	2814066	2817756
TC0100006596.hg.1	8.48	8.26	1.03		T	T	1.17	0.7569	0.9760	T				chr1	+	NonCoding	2827571	2853673
TC0100006597.hg.1	4.98	4.29	0.24		T	F	1.61	0.1750	0.7633	F				chr1	+	NonCoding	2880085	2887176
TC0100006598.hg.1	4.73	3.92	0.9		T	T	1.76	0.2749	0.8435	T				chr1	+	NonCoding	2888470	2904125
TC0100006599.hg.1	5.68	5.54	0.24		F	T	1.1	0.7922	0.9802	F	sasumo.aAug10-unspliced; sasumo.bAug10-unspliced	sasumo	Transcript Identified by AceView	chr1	+	Multiple_Complex	2917150	2948139
TC0100006600.hg.1	4.94	5.09	0.36		F	T	-1.11	0.9204	0.9934	F				chr1	+	NonCoding	2960155	2962671
TC0100006601.hg.1	4.27	3.32	0.22		T	F	1.93	0.0876	0.6333	F				chr1	+	NonCoding	2988074	3001697
TC0100006602.hg.1	6.22	5.83	0.1		T	T	1.3	0.4033	0.9018	T	NM_080431; ENST00000378404; BC029499; OTTHUMT00000001331	ACTRT2	actin-related protein T2	chr1	+	Coding	3021482	3022903
TC0100006603.hg.1	3.49	2.94	0.63		F	F	1.46	0.2082	0.7950	F	snukoybu.aAug10-unspliced	snukoybu	Transcript Identified by AceView	chr1	+	Coding	3056707	3057068
TC0100006604.hg.1	8.63	8.59	0.39		T	T	1.03	0.9194	0.9933	T	NM_022114; NM_199454; ENST00000270722; ENST00000378389; ENST00000378391; ENST00000463591; ENST00000509860; ENST00000511072; ENST00000512462; ENST00000514189; ENST00000606170; ENST00000607632; BC161614; OTTHUMT00000001382; OTTHUMT00000001383; OTTHUMT00000001384; OTTHUMT00000001508; OTTHUMT00000099319; OTTHUMT00000367522; OTTHUMT00000367523; OTTHUMT00000367524; OTTHUMT00000471223; OTTHUMT00000471224	PRDM16	PR domain containing 16	chr1	+	Multiple_Complex	3069168	3438621
TC0100006605.hg.1	5.08	6.22	0.29		F	T	-2.2	0.0341	0.4589	F	NR_036215	MIR4251	microRNA 4251	chr1	+	Multiple_Complex	3127975	3128035
TC0100006606.hg.1	5.85	5.19	1.06		T	F	1.58	0.9404	0.9952	F	snoykoybu.aAug10-unspliced	snoykoybu	Transcript Identified by AceView	chr1	+	Coding	3149480	3150117
TC0100006607.hg.1	3.92	4.72	0.23		F	T	-1.74	0.1118	0.6779	F	sheekler.aAug10-unspliced	sheekler	Transcript Identified by AceView	chr1	+	Unassigned	3154622	3155503
TC0100006608.hg.1	8.17	8.21	0.75		T	T	-1.03	0.8664	0.9878	T	spokoybu.aAug10-unspliced	spokoybu	Transcript Identified by AceView	chr1	+	Coding	3189223	3189668
TC0100006609.hg.1	6.96	7.07	0.21		T	T	-1.08	0.8696	0.9880	T				chr1	+	NonCoding	3193070	3195477
TC0100006610.hg.1	6.28	6.46	0.32		T	T	-1.13	0.9997	1.0000	T	ENST00000624175; OTTHUMT00000471225; spawkoybu.aAug10-unspliced; uc057bpe.1	RP11-193J6.1; spawkoybu	TEC; Transcript Identified by AceView	chr1	+	Coding	3205988	3208664
TC0100006611.hg.1	5.46	5.85	0.63		T	T	-1.31	0.4689	0.9218	T				chr1	+	NonCoding	3293403	3299076
TC0100006612.hg.1	5.04	5.22	0.46		F	T	-1.13	0.4432	0.9152	F	rusoyo.aAug10-unspliced	rusoyo	Transcript Identified by AceView	chr1	+	Coding	3393249	3406743
TC0100006613.hg.1	6.34	6.52	0.12		T	T	-1.13	0.7268	0.9716	T	NM_014448; ENST00000378371; ENST00000378373; ENST00000378378; ENST00000418137; ENST00000445297; ENST00000464620; ENST00000485984; BC002681; BC051838; OTTHUMT00000001515; OTTHUMT00000001516; OTTHUMT00000001517; OTTHUMT00000001518; OTTHUMT00000001519; OTTHUMT00000324123; OTTHUMT00000324124; uc001aki.3; uc001akj.3	ARHGEF16	Rho guanine nucleotide exchange factor 16	chr1	+	Multiple_Complex	3454426	3481113
TC0100006614.hg.1	4.64	4.92	0.54		F	T	-1.21	0.6544	0.9611	F	ENST00000606489.1; neekobo.aAug10-unspliced; OTTHUMT00000470909; uc057bpo.1	RP11-168F9.2; neekobo	Transcript Identified by AceView; novel transcript	chr1	+	Multiple_Complex	3487246	3487627
TC0100006615.hg.1	4.86	4.89	0.39		F	F	-1.02	0.9279	0.9941	F				chr1	+	NonCoding	3545893	3550657
TC0100006616.hg.1	6.73	5.53	0.23		T	T	2.31	0.0615	0.5643	T	swukoybu.aAug10-unspliced	swukoybu	Transcript Identified by AceView	chr1	+	Coding	3572966	3573364
TC0100006617.hg.1	6.34	6.67	0.37		T	T	-1.25	0.3295	0.8731	T				chr1	+	NonCoding	3581943	3587680
TC0100006618.hg.1	5.86	5.61	0.96		T	T	1.19	0.7680	0.9771	T				chr1	+	NonCoding	3585116	3586727
TC0100006619.hg.1	12.75	10.81	0.62		T	T	3.85	0.0350	0.4636	T	NM_182752; ENST00000344579; ENST00000378344; BC019034; OTTHUMT00000001466; OTTHUMT00000001467	TPRG1L	tumor protein p63 regulated 1-like	chr1	+	Multiple_Complex	3624992	3630130
TC0100006620.hg.1	6.09	6.04	0.24		T	T	1.04	0.8588	0.9870	T	NM_001126240; NM_001126241; NM_001126242; NM_001204184; NM_001204185; NM_001204186; NM_001204187; NM_001204188; NM_001204189; NM_001204190; NM_001204191; NM_001204192; NM_005427; ENST00000346387; ENST00000354437; ENST00000357733; ENST00000378280; ENST00000378285; ENST00000378288; ENST00000378290; ENST00000378295; ENST00000603362; ENST00000603364; ENST00000604074; ENST00000604194; ENST00000604479;…	TP73	tumor protein p73	chr1	+	Multiple_Complex	3652520	3736201
TC0100006621.hg.1	6.97	6.51	0.54		T	T	1.38	0.2439	0.8224	T	sworkoybu.aAug10-unspliced	sworkoybu	Transcript Identified by AceView	chr1	+	Coding	3721661	3722020
TC0100006622.hg.1	5.04	4.62	0.26		T	F	1.34	0.5925	0.9500	F	ENST00000611447; uc057bql.1	TP73-AS1	TP73 antisense RNA 1 conserved region [Source:RFAM;Acc:RF02197]	chr1	+	NonCoding	3736943	3737103
TC0100006623.hg.1	4.42	4.25	0.26		F	F	1.13	0.6785	0.9648	F	NM_152492; ENST00000294600; ENST00000462521; BC112108; BC112112; OTTHUMT00000009740; OTTHUMT00000009741	CCDC27	coiled-coil domain containing 27	chr1	+	Coding	3752398	3771645
TC0100006624.hg.1	6.72	6.49	0.16		T	T	1.17	0.5372	0.9378	T	NM_001163724; NM_001288583; ENST00000444870; ENST00000452264; ENST00000561886; OTTHUMT00000009742; OTTHUMT00000009743; OTTHUMT00000431890	SMIM1	small integral membrane protein 1 (Vel blood group)	chr1	+	Multiple_Complex	3772761	3775982
TC0100006625.hg.1	5.52	4.89	0.57		F	F	1.55	0.2787	0.8456	F	ENST00000581512; uc057bqu.1	RN7SL574P	RNA, 7SL, cytoplasmic 574, pseudogene [Source:HGNC Symbol;Acc:HGNC:46590]	chr1	+	NonCoding	3782815	3783111
TC0100006626.hg.1	4.42	4.08	0.61		T	F	1.27	0.3613	0.8870	F	ENST00000607459.1; OTTHUMT00000470910; uc057bqv.1	RP1-286D6.5	novel transcript, antisense to LRRC47	chr1	+	NonCoding	3785008	3785538
TC0100006627.hg.1	6.22	6.21	0.26		T	T	1.01	0.9727	0.9970	T	NM_001282669; NM_004402; NR_104222; ENST00000338895; ENST00000339350; ENST00000341385; ENST00000378206; ENST00000378209; ENST00000461150; ENST00000468793; ENST00000475969; ENST00000477548; ENST00000481945; ENST00000491998; ENST00000625756; BC048797; OTTHUMT00000009821; OTTHUMT00000009822; OTTHUMT00000009823; OTTHUMT00000009824; OTTHUMT00000009869; OTTHUMT00000009870; OTTHUMT00000009910; OTTHUMT00…	DFFB	DNA fragmentation factor, 40kDa, beta polypeptide (caspase-activated DNase)	chr1	+	Multiple_Complex	3857267	3885429
TC0100006628.hg.1	4.21	4.43	0.51		F	F	-1.17	0.9186	0.9932	F	gergubu.aAug10-unspliced	gergubu	Transcript Identified by AceView	chr1	+	Coding	3874228	3874585
TC0100006629.hg.1	5.2	5.14	0.25		T	T	1.04	0.8072	0.9823	T	NR_024455; ENST00000413332; ENST00000439488; ENST00000442673	LINC01134	long intergenic non-protein coding RNA 1134	chr1	+	Multiple_Complex	3900372	3917313
TC0100006630.hg.1	6.17	6.06	0.34		T	T	1.08	0.5787	0.9470	T				chr1	+	NonCoding	3925239	3927074
TC0100006631.hg.1	6.24	6.03	0.68		T	T	1.16	0.3681	0.8895	T	NR_040065	LINC01346	long intergenic non-protein coding RNA 1346	chr1	+	NonCoding	3940493	3955262
TC0100006632.hg.1	5.28	4.95	0.45		F	T	1.25	0.9015	0.9917	F				chr1	+	NonCoding	3976129	4009691
TC0100006633.hg.1	7.13	7.55	0.6		T	T	-1.34	0.2422	0.8209	T				chr1	+	NonCoding	4007594	4008007
TC0100006634.hg.1	5.72	5.35	0.41		F	F	1.29	0.5021	0.9295	F				chr1	+	NonCoding	4014724	4017812
TC0100006635.hg.1	5.08	4.8	0.22		T	T	1.22	0.4843	0.9255	T				chr1	+	NonCoding	4132557	4134125
TC0100006636.hg.1	5.94	5.91	0.43		T	T	1.02	0.9226	0.9938	T				chr1	+	NonCoding	4311911	4324547
TC0100006637.hg.1	3.91	3.79	0.44		F	F	1.08	0.8217	0.9835	F				chr1	+	NonCoding	4368445	4379446
TC0100006638.hg.1	8.47	7.13	1.08		T	T	2.54	0.1502	0.7359	T				chr1	+	NonCoding	4409665	4410786
TC0100006639.hg.1	3.29	3.06	0.38		F	F	1.17	0.4838	0.9254	F	NR_027088; ENST00000423197; ENST00000633821; ENST00000423197.1; OTTHUMT00000001814; OTTHUMT00000487973; uc001alj.3	LOC284661; RP5-1166F10.1	uncharacterized LOC284661; novel transcript	chr1	+	NonCoding	4412051	4424687
TC0100006640.hg.1	4.94	4.75	0.3		F	F	1.14	0.9745	0.9972	F				chr1	+	NonCoding	4451595	4452005
TC0100006641.hg.1	5.39	5.47	0.27		T	T	-1.06	0.6367	0.9577	T				chr1	+	NonCoding	4460790	4466291
TC0100006642.hg.1	5.59	5.31	0.07		T	T	1.21	0.5650	0.9440	T				chr1	+	NonCoding	4471408	4483281
TC0100006643.hg.1	6.99	6.38	0.19		T	T	1.53	0.2788	0.8456	T				chr1	+	NonCoding	4489397	4503139
TC0100006644.hg.1	4.84	5.07	0.38		F	T	-1.17	0.7528	0.9756	F				chr1	+	NonCoding	4551735	4552145
TC0100006645.hg.1	4.17	3.85	0.25		T	F	1.25	0.3663	0.8887	F	ENST00000420522.1; OTTHUMT00000001545; uc057brw.1	RP1-37J18.2	Novel transcript	chr1	+	NonCoding	4571527	4593647
TC0100006646.hg.1	4.67	4.48	0.48		F	F	1.14	0.9284	0.9941	F	sorler.aAug10-unspliced	sorler	Transcript Identified by AceView	chr1	+	Unassigned	4596243	4596958
TC0100006647.hg.1	4.73	4.45	0.46		T	T	1.21	0.4490	0.9170	T				chr1	+	NonCoding	4599433	4617571
TC0100006648.hg.1	6.66	6.65	0.19		T	T	1.01	0.9051	0.9922	T				chr1	+	NonCoding	4627282	4633494
TC0100006649.hg.1	5.89	5.33	0.74		T	T	1.48	0.4143	0.9055	T				chr1	+	NonCoding	4645297	4648030
TC0100006650.hg.1	7.07	6.25	0.56		T	T	1.77	0.4009	0.9007	T	NM_001042478; NM_018836; ENST00000378190; ENST00000378191; ENST00000466761; OTTHUMT00000001542; OTTHUMT00000001543; OTTHUMT00000001645	AJAP1	adherens junctions associated protein 1	chr1	+	Multiple_Complex	4654732	4792536
TC0100006651.hg.1	5.48	5.88	0.06		T	T	-1.32	0.4525	0.9181	T				chr1	+	NonCoding	4870565	4936814
TC0100006652.hg.1	4.15	4.06	0.89		F	F	1.07	0.4323	0.9114	F				chr1	+	NonCoding	4945690	4950322
TC0100006653.hg.1	4.35	4.09	0.13		F	F	1.2	0.5697	0.9444	F				chr1	+	NonCoding	4978123	4981418
TC0100006654.hg.1	3.75	3.08	0.49		F	F	1.59	0.2761	0.8442	F				chr1	+	NonCoding	4986487	4990675
TC0100006655.hg.1	5.3	6.02	0.94		T	T	-1.64	0.7829	0.9793	T				chr1	+	NonCoding	4997997	5020838
TC0100006656.hg.1	4.56	4.08	0.97		F	F	1.4	0.2151	0.8015	F				chr1	+	NonCoding	5112911	5133886
TC0100006657.hg.1	6.68	7.47	0.75		T	T	-1.73	0.2591	0.8343	T				chr1	+	NonCoding	5115630	5116473
TC0100006658.hg.1	4.55	4.19	0.02		F	F	1.28	0.4452	0.9157	F				chr1	+	NonCoding	5142686	5163530
TC0100006659.hg.1	5.38	3.75	0.36		F	F	3.11	0.0275	0.4225	F				chr1	+	NonCoding	5254422	5257342
TC0100006660.hg.1	3.71	3.67	0.24		F	F	1.02	0.9205	0.9934	F				chr1	+	NonCoding	5294268	5298445
TC0100006661.hg.1	5.44	5.18	0.58		T	T	1.2	0.6888	0.9664	T				chr1	+	NonCoding	5331455	5332668
TC0100006662.hg.1	4.04	3.77	0.24		F	F	1.2	0.7991	0.9814	F				chr1	+	NonCoding	5422091	5452007
TC0100006663.hg.1	6.7	6.73	0.16		T	T	-1.02	0.9030	0.9920	T				chr1	+	NonCoding	5456810	5464611
TC0100006664.hg.1	5.51	4.55	0.41		F	F	1.95	0.0730	0.5971	F				chr1	+	NonCoding	5475724	5479304
TC0100006665.hg.1	6.82	6.42	0.44		T	T	1.32	0.4331	0.9120	T				chr1	+	NonCoding	5490542	5491585
TC0100006666.hg.1	4.53	4.39	0.18		T	F	1.11	0.7612	0.9765	F	ENST00000564261.1; OTTHUMT00000430912; uc057bsa.1	RP1-58B11.1	novel transcript	chr1	+	NonCoding	5492978	5494674
TC0100006667.hg.1	4.6	4.63	0.63		T	T	-1.02	0.5970	0.9510	T				chr1	+	NonCoding	5525660	5539293
TC0100006668.hg.1	7.62	7.62	0.29		T	T	1	0.9954	0.9996	T	NR_039612; ENST00000579887; uc021ofm.1	MIR4417	microRNA 4417	chr1	+	Precursor_microRNA	5564071	5564143
TC0100006669.hg.1	5.84	5.52	0.58		T	T	1.24	0.9776	0.9974	T				chr1	+	NonCoding	5597101	5598815
TC0100006670.hg.1	5.79	6.41	0.69		T	T	-1.54	0.7271	0.9716	T				chr1	+	NonCoding	5765074	5775115
TC0100006671.hg.1	9.47	9.95	0.08		T	T	-1.4	0.3735	0.8914	T				chr1	+	NonCoding	5847900	5850469
TC0100006672.hg.1	4.48	3.98	0.08		T	F	1.42	0.3049	0.8610	F				chr1	+	NonCoding	5852482	5853505
TC0100006673.hg.1	5.29	5.36	0.36		T	F	-1.05	0.7923	0.9802	F				chr1	+	NonCoding	5853940	5861048
TC0100006674.hg.1	7.6	6.18	0.07		T	T	2.67	0.0209	0.3782	T				chr1	+	NonCoding	5911990	5918174
TC0100006675.hg.1	10.84	8.74	0.61		T	T	4.29	0.0146	0.3305	T	NM_001199860; NM_001199861; NM_001199862; NM_001199863; NM_003636; NM_172130; ENST00000164247; ENST00000341524; ENST00000352527; ENST00000378083; ENST00000378092; ENST00000378097; ENST00000378111; ENST00000389632; ENST00000428161; ENST00000435937; ENST00000445501; ENST00000458166; ENST00000459822; ENST00000462676; ENST00000472700; ENST00000478098; ENST00000481789; ENST00000493807; ENST00000602612…	KCNAB2	potassium channel, voltage gated subfamily A regulatory beta subunit 2	chr1	+	Multiple_Complex	5991466	6101193
TC0100006676.hg.1	8.12	7.77	0.08		T	T	1.27	0.4291	0.9105	T	meynobu.aAug10-unspliced	meynobu	Transcript Identified by AceView	chr1	+	Coding	6059496	6060302
TC0100006677.hg.1	6.3	6.11	0.49		T	T	1.15	0.7806	0.9789	T	nanobu.aAug10-unspliced	nanobu	Transcript Identified by AceView	chr1	+	Unassigned	6078684	6079535
TC0100006678.hg.1	6.36	6.31	0.72		T	T	1.04	0.9771	0.9974	T				chr1	+	NonCoding	6130244	6135253
TC0100006679.hg.1	6.03	6	0.3		T	T	1.02	0.9244	0.9939	T				chr1	+	NonCoding	6178820	6185050
TC0100006680.hg.1	5.43	4.25	0.47		T	F	2.26	0.0637	0.5716	F				chr1	+	NonCoding	6181207	6181991
TC0100006681.hg.1	7.13	7.98	0.07		T	T	-1.81	0.0929	0.6455	T	NM_207396; ENST00000377939; ENST00000463453; ENST00000466994; ENST00000483336; ENST00000484435; ENST00000485539; ENST00000492476; ENST00000496329; ENST00000496676; OTTHUMT00000003215; OTTHUMT00000003216; OTTHUMT00000003217; OTTHUMT00000003669; OTTHUMT00000003670; OTTHUMT00000003680; OTTHUMT00000099312; OTTHUMT00000099313; OTTHUMT00000099314	RNF207	ring finger protein 207	chr1	+	Multiple_Complex	6205475	6221299
TC0100006682.hg.1	7.9	7.75	0.88		T	T	1.11	0.7545	0.9758	T	NR_103534; BC030279	LINC00337	long intergenic non-protein coding RNA 337	chr1	+	Multiple_Complex	6236240	6239451
TC0100006683.hg.1	4.98	5.57	0.79		T	T	-1.51	0.8458	0.9860	T	NM_001024598; ENST00000377898; OTTHUMT00000003716; uc009vly.2	HES3	hes family bHLH transcription factor 3	chr1	+	Coding	6244192	6245578
TC0100006684.hg.1	8.72	8.9	0.7		T	T	-1.13	0.7414	0.9738	T				chr1	+	NonCoding	6249638	6253807
TC0100006685.hg.1	4.86	4.87	0.31		F	F	-1	0.9537	0.9957	F	LOC100130071.aAug10-unspliced	LOC100130071	Transcript Identified by AceView, Entrez Gene ID(s) 100130071	chr1	+	Unassigned	6266453	6267232
TC0100006686.hg.1	6.25	6.18	0.04		T	T	1.05	0.8369	0.9853	T	rarnobu.aAug10-unspliced	rarnobu	Transcript Identified by AceView	chr1	+	Coding	6343969	6344436
TC0100006687.hg.1	5.77	5.39	0.08		T	T	1.3	0.4889	0.9264	T	ENST00000607670.1; OTTHUMT00000470919; uc057buc.1	RP1-202O8.3	novel transcript, antisense to ACOT7	chr1	+	NonCoding	6393555	6394391
TC0100006688.hg.1	6.37	6.65	0.04		T	T	-1.21	0.5943	0.9504	T				chr1	+	NonCoding	6396272	6399454
TC0100006689.hg.1	7.34	7.6	0.26		T	T	-1.19	0.8347	0.9851	T	NM_031475; ENST00000377828; ENST00000416731; ENST00000418286; ENST00000434576; ENST00000461727; ENST00000468561; ENST00000475228; ENST00000475479; ENST00000477679; ENST00000478323; ENST00000632142; ENST00000632593; ENST00000632803; ENST00000633239; ENST00000633651; OTTHUMT00000001887; OTTHUMT00000001929; OTTHUMT00000001930; OTTHUMT00000001931; OTTHUMT00000001932; OTTHUMT00000001933; OTTHUMT000000…	ESPN	espin	chr1	+	Multiple_Complex	6424788	6461370
TC0100006690.hg.1	9.22	9.49	0.42		T	T	-1.2	0.6591	0.9616	T	glawlobu.aAug10-unspliced	glawlobu	Transcript Identified by AceView	chr1	+	Coding	6464934	6466099
TC0100006691.hg.1	8.43	8.28	0.02		T	T	1.11	0.7478	0.9749	T	sarnobu.aAug10-unspliced	sarnobu	Transcript Identified by AceView	chr1	+	Multiple_Complex	6485004	6496384
TC0100006692.hg.1	5.92	5.66	0.72		T	T	1.2	0.8401	0.9855	T	slaloybo.aAug10-unspliced	slaloybo	Transcript Identified by AceView	chr1	+	Coding	6537266	6537972
TC0100006693.hg.1	5.15	6.02	0.53		T	T	-1.83	0.3491	0.8817	T	uc057bvj.1	RNU6-731P	RNA, U6 small nuclear 731, pseudogene [Source:HGNC Symbol;Acc:HGNC:47694]	chr1	+	Small_RNA	6540854	6540964
TC0100006694.hg.1	7.03	6.14	0.52		T	T	1.84	0.1428	0.7258	T	ENST00000456162	RP11-58A11.2		chr1	+	Multiple_Complex	6547905	6548619
TC0100006695.hg.1	5.74	5.37	0.19		T	T	1.3	0.4989	0.9289	T	NM_138697; NM_177540; ENST00000328191; ENST00000333172; ENST00000351136; ENST00000411823; ENST00000415267; BC136515; BC136516	TAS1R1	taste receptor, type 1, member 1	chr1	+	Coding	6555181	6579757
TC0100006696.hg.1	4.08	4.02	0.29		T	F	1.04	0.7117	0.9697	F	NM_001278647; NM_001278648; NM_005341; ENST00000319084; ENST00000377674; ENST00000435905; ENST00000466813; ENST00000466941; ENST00000482360; ENST00000488936; ENST00000498342; ENST00000619514; BC013573; OTTHUMT00000004193; OTTHUMT00000004194; OTTHUMT00000004195; OTTHUMT00000004196; OTTHUMT00000004197; OTTHUMT00000004198; OTTHUMT00000004199; OTTHUMT00000004200	ZBTB48	zinc finger and BTB domain containing 48	chr1	+	Multiple_Complex	6579991	6589280
TC0100006697.hg.1	6.76	5.72	0.51		T	T	2.06	0.2209	0.8058	T				chr1	+	NonCoding	6593205	6603684
TC0100006698.hg.1	9.93	9.34	1.04		T	T	1.51	0.9968	0.9998	T	NM_153812; ENST00000377648; ENST00000495385; BC038516; OTTHUMT00000004201; OTTHUMT00000004202	PHF13	PHD finger protein 13	chr1	+	Multiple_Complex	6613685	6624033
TC0100006699.hg.1	6.87	5.88	0.54		T	T	1.99	0.2228	0.8073	T	NM_001195752; NM_001195753; NM_138350; ENST00000054650; ENST00000307896; ENST00000377627; ENST00000472925; ENST00000480647; ENST00000484669; ENST00000484676; ENST00000487819; BC092427; OTTHUMT00000004203; OTTHUMT00000004204; OTTHUMT00000004205; OTTHUMT00000004206; OTTHUMT00000004207; OTTHUMT00000004208; OTTHUMT00000004209; OTTHUMT00000004210	THAP3	THAP domain containing, apoptosis associated protein 3	chr1	+	Multiple_Complex	6624865	6635586
TC0100006700.hg.1	6.93	5.41	0.52		T	T	2.86	0.0476	0.5203	T	toynobu.aAug10-unspliced	toynobu	Transcript Identified by AceView	chr1	+	Coding	6644566	6644943
TC0100006701.hg.1	5.78	5.92	0.27		T	T	-1.11	0.5565	0.9423	T				chr1	+	NonCoding	6647224	6652599
TC0100006702.hg.1	5.4	4.93	0.45		T	F	1.39	0.5511	0.9413	F	goydu.aAug10-unspliced	goydu	Transcript Identified by AceView	chr1	+	Coding	6663498	6663957
TC0100006703.hg.1	5.93	5.74	0.32		T	T	1.14	0.7229	0.9709	T	glaplar.aAug10	glaplar	Transcript Identified by AceView	chr1	+	Coding	6665090	6672500
TC0100006704.hg.1	5.58	5.67	0.56		T	T	-1.07	0.8289	0.9842	T	NR_104620; NR_104621; ENST00000414210; ENST00000421469; ENST00000432429; ENST00000414210.1; ENST00000421469.1; ENST00000432429.1; OTTHUMT00000004978; OTTHUMT00000004979; OTTHUMT00000004980; uc031tnp.2; uc031tnq.1; uc057bwp.1	LOC100505887; RP11-242F24.1	uncharacterized LOC100505887; novel transcript	chr1	+	NonCoding	6724636	6730012
TC0100006705.hg.1	6.23	6.38	0.49		T	T	-1.11	0.7903	0.9799	T				chr1	+	NonCoding	6751973	6753590
TC0100006706.hg.1	5.81	5.75	0.18		T	T	1.04	0.9244	0.9939	T				chr1	+	NonCoding	6782263	6784843
TC0100006707.hg.1	13.29	12.66	0.49		T	T	1.55	0.5450	0.9402	T	NM_001195563; NM_001242701; NM_015215; NR_038934; ENST00000303635; ENST00000461311; ENST00000461580; ENST00000467267; ENST00000467404; ENST00000470648; ENST00000472283; ENST00000473578; ENST00000476163; ENST00000476864; ENST00000482934; ENST00000486138; ENST00000490738; ENST00000490905; ENST00000495233; ENST00000557126; BC151835; OTTHUMT00000003588; OTTHUMT00000003589; OTTHUMT00000003590; OTTHUMT…	CAMTA1	calmodulin binding transcription activator 1	chr1	+	Multiple_Complex	6785324	7769706
TC0100006708.hg.1	6.18	6.22	1.74		F	T	-1.03	0.4143	0.9055	F	chornobu.aAug10-unspliced	chornobu	Transcript Identified by AceView	chr1	+	Coding	6914882	6915236
TC0100006709.hg.1	5.82	5.95	1.14		T	T	-1.09	0.8812	0.9895	T	skoylor.aAug10-unspliced	skoylor	Transcript Identified by AceView	chr1	+	Unassigned	7015701	7016489
TC0100006710.hg.1	5.32	5.14	0.91		T	T	1.13	0.7829	0.9793	T				chr1	+	NonCoding	7092727	7094456
TC0100006711.hg.1	6.23	6.14	0.26		T	T	1.06	0.6341	0.9575	T	sharnobu.aAug10-unspliced	sharnobu	Transcript Identified by AceView	chr1	+	Coding	7097208	7097593
TC0100006712.hg.1	6.69	7.73	0.14		T	T	-2.06	0.0633	0.5705	T				chr1	+	NonCoding	7103308	7104316
TC0100006713.hg.1	7.03	7.25	0.69		T	T	-1.16	0.6538	0.9610	T	klurerbo.aAug10-unspliced	klurerbo	Transcript Identified by AceView	chr1	+	Coding	7135653	7136528
TC0100006714.hg.1	5.18	4.53	0.49		F	F	1.57	0.2915	0.8533	F	mima.aAug10-unspliced	mima	Transcript Identified by AceView	chr1	+	Unassigned	7149546	7156275
TC0100006715.hg.1	5.64	5.2	0.15		T	T	1.35	0.3330	0.8744	T	uc057bxb.1	RNU1-8P	RNA, U1 small nuclear 8, pseudogene [Source:HGNC Symbol;Acc:HGNC:48307]	chr1	+	Small_RNA	7219360	7219524
TC0100006716.hg.1	8.07	8.67	0.41		T	T	-1.51	0.1588	0.7461	T	porrarbo.aAug10-unspliced	porrarbo	Transcript Identified by AceView	chr1	+	Coding	7231388	7231814
TC0100006717.hg.1	8.11	7.25	0.17		T	T	1.82	0.0822	0.6203	T	uc057bxc.1	Z98052.1		chr1	+	Precursor_microRNA	7264193	7264277
TC0100006718.hg.1	5.84	4.14	0.86		T	T	3.24	0.1375	0.7189	T	blynobu.aAug10-unspliced	blynobu	Transcript Identified by AceView	chr1	+	Unassigned	7335231	7335802
TC0100006719.hg.1	6.83	7.39	0.41		T	T	-1.48	0.5431	0.9398	T	ENST00000427317.1; OTTHUMT00000003610; uc057bxd.1	CAMTA1-IT1; RP3-453P22.1	CAMTA1 intronic transcript 1 (non-protein coding) [Source:HGNC Symbol;Acc:HGNC:41446]; putative novel transcript; CAMTA1 intronic transcript 1 [Source:HGNC Symbol;Acc:HGNC:41446]	chr1	+	NonCoding	7368942	7370270
TC0100006720.hg.1	5.21	5.64	0.94		T	T	-1.35	0.8881	0.9903	T				chr1	+	NonCoding	7403568	7412230
TC0100006721.hg.1	3.19	3.18	0.04		F	F	1.01	0.9877	0.9987	F	spurubo.aAug10	spurubo	Transcript Identified by AceView	chr1	+	Unassigned	7425815	7430097
TC0100006722.hg.1	7.41	7.34	1.04		T	T	1.05	0.8910	0.9907	T				chr1	+	NonCoding	7568026	7569968
TC0100006723.hg.1	14.85	13.34	0.19		T	T	2.85	0.0216	0.3835	T	NM_004781; ENST00000054666; ENST00000470357; ENST00000487194; BC003570; BC005941; BC007050; OTTHUMT00000003625; OTTHUMT00000003626; OTTHUMT00000099330; uc001aol.3	VAMP3	vesicle associated membrane protein 3	chr1	+	Multiple_Complex	7771269	7781432
TC0100006724.hg.1	8.43	9.6	0.19		T	T	-2.24	0.0452	0.5113	T	ENST00000602406.1; OTTHUMT00000467577; uc057bxo.1	RP3-467L1.6	novel transcript, sense intronic to VAMP3	chr1	+	NonCoding	7776383	7776775
TC0100006725.hg.1	10.56	11.08	0.74		T	T	-1.44	0.3746	0.8920	T	NM_001289861; NM_001289862; NM_001289863; NM_001289864; NM_016831; ENST00000361923; ENST00000377532; ENST00000377541; ENST00000463106; ENST00000473653; ENST00000494684; ENST00000602883; ENST00000613533; ENST00000614998; BC146781; OTTHUMT00000003606; OTTHUMT00000003607; OTTHUMT00000003608; OTTHUMT00000003609; OTTHUMT00000097956; OTTHUMT00000097957; OTTHUMT00000467520; uc001aon.3	PER3	period circadian clock 3	chr1	+	Multiple_Complex	7784320	7845180
TC0100006726.hg.1	8.49	8.88	0.24		T	T	-1.32	0.4029	0.9017	T	sweeloybo.aAug10	sweeloybo	Transcript Identified by AceView	chr1	+	Unassigned	7803318	7808431
TC0100006727.hg.1	5.96	5.87	0.8		F	F	1.07	0.8947	0.9911	F				chr1	+	NonCoding	7911603	7919247
TC0100006728.hg.1	5.03	4.48	0.54		T	T	1.46	0.3621	0.8873	T	ENST00000603760	RP5-892F13.2		chr1	+	Multiple_Complex	7942372	7942726
TC0100006729.hg.1	15.02	13.92	0.67		T	T	2.14	0.2904	0.8526	T	NM_001123377; NM_007262; ENST00000338639; ENST00000377488; ENST00000377491; ENST00000377493; ENST00000460192; ENST00000465354; ENST00000469225; ENST00000493373; ENST00000493678; ENST00000497113; BC008188; OTTHUMT00000003577; OTTHUMT00000003578; OTTHUMT00000003579; OTTHUMT00000003580; OTTHUMT00000003581; OTTHUMT00000003582; OTTHUMT00000003583; OTTHUMT00000003584; OTTHUMT00000003585; OTTHUMT0000000…	PARK7	parkinson protein 7	chr1	+	Multiple_Complex	7954291	7985505
TC0100006730.hg.1	6.19	6.38	0.66		T	T	-1.14	0.4927	0.9277	T	skyrerbo.aAug10-unspliced	skyrerbo	Transcript Identified by AceView	chr1	+	Multiple_Complex	8007597	8011790
TC0100006731.hg.1	5.75	5.81	0.3		T	T	-1.04	0.8290	0.9842	T	ENST00000445300.1; OTTHUMT00000004926; uc057byo.1	RP11-431K24.1	novel transcript	chr1	+	NonCoding	8026738	8125175
TC0100006732.hg.1	4.88	5.58	0.39		F	T	-1.62	0.1226	0.6947	F				chr1	+	NonCoding	8131259	8137797
TC0100006733.hg.1	6.61	7.96	0.83		T	T	-2.56	0.0406	0.4918	T				chr1	+	NonCoding	8149643	8149694
TC0100006734.hg.1	5.94	5.36	0.37		T	T	1.5	0.4969	0.9284	T	ENST00000453364	RP11-431K24.2		chr1	+	Multiple_Complex	8189824	8192770
TC0100006735.hg.1	6.66	7.06	0.3		T	T	-1.33	0.2811	0.8471	T				chr1	+	NonCoding	8191695	8194889
TC0100006736.hg.1	5.06	6	0.44		T	T	-1.92	0.1180	0.6872	T	NR_125998; ENST00000452982; ENST00000452982.1; OTTHUMT00000004930; uc057byq.1	LOC102724539; RP11-431K24.3	uncharacterized LOC102724539; putative novel transcript	chr1	+	NonCoding	8208672	8215210
TC0100006737.hg.1	5.52	5.33	0.72		F	F	1.14	0.7914	0.9801	F				chr1	+	NonCoding	8267404	8271703
TC0100006738.hg.1	7.98	8.61	0.43		T	T	-1.55	0.3764	0.8926	T				chr1	+	NonCoding	8297745	8304856
TC0100006739.hg.1	5.36	4.49	0.19		T	T	1.84	0.1483	0.7336	T	NM_001080397; ENST00000289877; ENST00000471889; ENST00000481265; ENST00000497660; OTTHUMT00000001245; OTTHUMT00000004896; OTTHUMT00000004899; uc001apb.3	SLC45A1	solute carrier family 45, member 1	chr1	+	Multiple_Complex	8317826	8344167
TC0100006740.hg.1	6.09	5.24	0.91		T	T	1.8	0.3084	0.8635	T	ENST00000516445; uc057byu.1	Y_RNA	Y RNA [Source:RFAM;Acc:RF00019]	chr1	+	NonCoding	8328067	8328179
TC0100006741.hg.1	6.12	5.28	0.25		T	T	1.79	0.1688	0.7571	T				chr1	+	NonCoding	8347750	8350637
TC0100006742.hg.1	4.04	3.85	0.25		F	F	1.14	0.5550	0.9420	F	soplu.aAug10-unspliced	soplu	Transcript Identified by AceView	chr1	+	Unassigned	8410043	8410885
TC0100006743.hg.1	6.66	6.47	0.61		T	T	1.13	0.7920	0.9802	T	NR_125999; ENST00000444276.1; ENST00000449895.1; OTTHUMT00000004943; OTTHUMT00000004944; uc057bzg.1; uc057bzh.1	LOC102724552; RP5-1115A15.1	uncharacterized LOC102724552; putative novel transcript	chr1	+	NonCoding	8424645	8435016
TC0100006744.hg.1	4.67	4.7	0.6		F	F	-1.02	0.6085	0.9528	F	sawplu.aAug10-unspliced	sawplu	Transcript Identified by AceView	chr1	+	Unassigned	8467928	8468148
TC0100006745.hg.1	5.11	5.06	0.47		T	T	1.04	0.9824	0.9980	T	ENST00000605785	RP5-1115A15.2		chr1	+	Multiple_Complex	8512653	8513021
TC0100006746.hg.1	6.83	6.57	0.48		T	T	1.19	0.6358	0.9577	T	steenobu.aAug10-unspliced	steenobu	Transcript Identified by AceView	chr1	+	NonCoding	8715311	8738797
TC0100006747.hg.1	8.78	7.61	0.26		T	T	2.26	0.0387	0.4814	T	ENST00000437586	RPL7P11	ribosomal protein L7 pseudogene 11 [Source:HGNC Symbol;Acc:HGNC:35667]	chr1	+	Pseudogene	8750430	8751087
TC0100006748.hg.1	6.18	5.7	0.08		T	T	1.39	0.2893	0.8515	T	teeplu.aAug10-unspliced	teeplu	Transcript Identified by AceView	chr1	+	NonCoding	8753837	8760113
TC0100006749.hg.1	5.85	5.35	0.42		F	F	1.41	0.2067	0.7939	F				chr1	+	NonCoding	8760282	8781155
TC0100006750.hg.1	5.51	4.99	0.55		F	F	1.44	0.7276	0.9717	F				chr1	+	NonCoding	8781404	8786129
TC0100006751.hg.1	6.44	6.37	0.39		T	T	1.05	0.9496	0.9957	T	ENST00000445254	RP4-633I8.3		chr1	+	Multiple_Complex	8798475	8799506
TC0100006752.hg.1	5.74	6.49	0.89		T	T	-1.69	0.3413	0.8780	T				chr1	+	NonCoding	8805860	8807051
TC0100006753.hg.1	8.49	7.77	0.42		T	T	1.65	0.2219	0.8067	T	ENST00000436229	RPL23AP19	ribosomal protein L23a pseudogene 19 [Source:HGNC Symbol;Acc:HGNC:36708]	chr1	+	Multiple_Complex	8831007	8831375
TC0100006754.hg.1	6.74	6.6	0.84		T	T	1.1	0.7284	0.9719	T				chr1	+	NonCoding	8838334	8860177
TC0100006755.hg.1	10.59	10.14	0.79		T	T	1.37	0.9022	0.9918	T	hsa_circ_0000013	ENO1	Memczak2013 ANTISENSE, coding, INTERNAL, UTR3 best transcript NM_001428	chr1	+	NonCoding	8861178	8861331
TC0100006756.hg.1	10.07	11.13	0.16		T	T	-2.09	0.0573	0.5521	T	ENST00000629373; uc057bzr.1	Metazoa_SRP	Metazoan signal recognition particle RNA [Source:RFAM;Acc:RF00017]	chr1	+	NonCoding	8862002	8862260
TC0100006757.hg.1	4.11	5.57	0.65		F	T	-2.75	0.0520	0.5355	F	snurerbo.aAug10-unspliced	snurerbo	Transcript Identified by AceView	chr1	+	Coding	8872388	8872936
TC0100006758.hg.1	5.18	5.39	0.22		F	F	-1.16	0.6817	0.9654	F	NR_038351; ENST00000442636	ENO1-AS1	ENO1 antisense RNA 1	chr1	+	NonCoding	8878835	8879894
TC0100006759.hg.1	7.44	7.17	0.16		T	T	1.21	0.5640	0.9438	T	ENST00000425872	HMGN2P17	high mobility group nucleosomal binding domain 2 pseudogene 17 [Source:HGNC Symbol;Acc:HGNC:39381]	chr1	+	Multiple_Complex	8893409	8894151
TC0100006760.hg.1	11.65	12.44	0.22		T	T	-1.72	0.1397	0.7219	T	ENST00000431968	RP3-477M7.6		chr1	+	Multiple_Complex	8909742	8909904
TC0100006761.hg.1	5.63	5.12	0.46		F	T	1.42	0.3751	0.8921	F	NM_001215; NM_001270500; NM_001270501; NM_001270502; ENST00000377436; ENST00000377442; ENST00000377443; ENST00000476083; ENST00000480186; ENST00000549778; BC034350; OTTHUMT00000004911; OTTHUMT00000004912; OTTHUMT00000004913; OTTHUMT00000407378; OTTHUMT00000407379; OTTHUMT00000407380	CA6	carbonic anhydrase VI	chr1	+	Multiple_Complex	8945834	8975092
TC0100006762.hg.1	5.5	5.21	0.8		T	T	1.23	0.7189	0.9704	T				chr1	+	NonCoding	9006639	9009607
TC0100006763.hg.1	5.04	4.67	0.21		T	F	1.29	0.5634	0.9438	F				chr1	+	NonCoding	9040796	9068883
TC0100006764.hg.1	7.21	7.13	0.62		T	T	1.06	0.9842	0.9980	T				chr1	+	NonCoding	9052299	9052891
TC0100006765.hg.1	5.92	5	0.29		T	F	1.89	0.1001	0.6589	F	uc057cak.1; uc057cal.1	SCARNA16; AL158048.1	Small Cajal body specific RNA 16 [Source:RFAM;Acc:RF00424]	chr1	+	Multiple_Complex	9082696	9082880
TC0100006766.hg.1	7.27	7.78	0.25		T	T	-1.43	0.3939	0.8992	T				chr1	+	NonCoding	9104799	9106383
TC0100006767.hg.1	6.74	6.04	0.16		T	T	1.63	0.1841	0.7726	T				chr1	+	NonCoding	9114948	9115838
TC0100006768.hg.1	6.16	6.3	0.51		T	T	-1.1	0.8242	0.9837	T				chr1	+	NonCoding	9147639	9158154
TC0100006769.hg.1	6.02	6.14	0.24		T	T	-1.09	0.6863	0.9660	T				chr1	+	NonCoding	9164469	9169370
TC0100006770.hg.1	7.41	8.37	0.43		T	T	-1.95	0.2205	0.8057	T	ENST00000412639.2; OTTHUMT00000004915; uc057cap.1; voplu.bAug10	RP3-510D11.2; voplu	novel transcript; Transcript Identified by AceView	chr1	+	Multiple_Complex	9182188	9192089
TC0100006771.hg.1	11.9	11.58	0.86		T	T	1.25	0.8068	0.9823	T	NM_001282587; NM_004285; ENST00000377403; ENST00000495451; ENST00000602477; BC081559; OTTHUMT00000004928; OTTHUMT00000004929; OTTHUMT00000467543	H6PD	hexose-6-phosphate dehydrogenase (glucose 1-dehydrogenase)	chr1	+	Multiple_Complex	9234775	9271337
TC0100006772.hg.1	5.08	5.2	0.14		F	F	-1.09	0.6871	0.9662	F	keenarbu.aAug10-unspliced	keenarbu	Transcript Identified by AceView	chr1	+	Multiple_Complex	9273411	9284949
TC0100006773.hg.1	11.57	10.84	0.85		T	T	1.66	0.4330	0.9120	T	NM_025106; ENST00000328089; ENST00000357898; ENST00000377399; ENST00000450402; BC015711; OTTHUMT00000003727; OTTHUMT00000003728; OTTHUMT00000303969; OTTHUMT00000303970	SPSB1	splA/ryanodine receptor domain and SOCS box containing 1	chr1	+	Multiple_Complex	9292880	9369532
TC0100006774.hg.1	7.24	6.81	0.18		T	T	1.35	0.3825	0.8952	T	snalarbu.aAug10-unspliced	snalarbu	Transcript Identified by AceView	chr1	+	Coding	9323120	9323746
TC0100006775.hg.1	5.17	5.78	0.4		T	T	-1.52	0.2686	0.8399	T	hema.aAug10-unspliced	hema	Transcript Identified by AceView	chr1	+	Coding	9327220	9329692
TC0100006776.hg.1	5.25	6.4	0.36		T	T	-2.22	0.0651	0.5764	T	larnarbu.aAug10-unspliced	larnarbu	Transcript Identified by AceView	chr1	+	Coding	9331577	9331900
TC0100006777.hg.1	4.39	4.4	0.35		F	F	-1.01	0.9520	0.9957	F	zoymabo.aAug10-unspliced	zoymabo	Transcript Identified by AceView	chr1	+	Multiple_Complex	9376623	9390205
TC0100006779.hg.1	5.7	5.96	0.16		T	T	-1.2	0.6018	0.9519	T	sheymy.aAug10-unspliced	sheymy	Transcript Identified by AceView	chr1	+	Multiple_Complex	9420761	9423411
TC0100006780.hg.1	8.24	7.56	0.37		T	T	1.59	0.3999	0.9003	T				chr1	+	NonCoding	9452284	9452818
TC0100006781.hg.1	9.12	8.22	1.24		T	T	1.87	0.8427	0.9857	T	NM_032315; ENST00000302692; BC004991; BC073135; OTTHUMT00000003851	SLC25A33	solute carrier family 25 (pyrimidine nucleotide carrier), member 33	chr1	+	Multiple_Complex	9539469	9585179
TC0100006782.hg.1	6.08	5.35	0.72		T	T	1.66	0.2453	0.8236	T	pawboy.aAug10-unspliced	pawboy	Transcript Identified by AceView	chr1	+	Unassigned	9569256	9570017
TC0100006783.hg.1	5.63	4.48	0.01		T	T	2.22	0.0401	0.4887	T	ENST00000435277	RP13-15M17.1		chr1	+	Pseudogene	9576427	9576985
TC0100006784.hg.1	8.63	7.8	0.74		T	T	1.77	0.2480	0.8248	T	NM_001010866; NM_001130924; ENST00000340305; ENST00000340381; ENST00000416541; ENST00000508400; ENST00000510900; BC121187; BC137291; OTTHUMT00000127671; OTTHUMT00000127672; OTTHUMT00000127673; OTTHUMT00000367639; OTTHUMT00000367640	TMEM201	transmembrane protein 201	chr1	+	Multiple_Complex	9588874	9614877
TC0100006785.hg.1	6.51	6.15	0.48		T	T	1.29	0.4836	0.9254	T				chr1	+	NonCoding	9616715	9622313
TC0100006786.hg.1	4.62	3.98	0.44		F	F	1.56	0.4938	0.9278	F	bawwybo.aAug10-unspliced	bawwybo	Transcript Identified by AceView	chr1	+	Coding	9638775	9639535
TC0100006787.hg.1	8.64	8.49	0.31		T	T	1.11	0.7762	0.9782	T	NM_005026; ENST00000361110; ENST00000377346; ENST00000479223; ENST00000481137; ENST00000484851; ENST00000536656; ENST00000543390; ENST00000628140; BC132919; BC132921; BC144264; BC150297; OTTHUMT00000004235; OTTHUMT00000004237; OTTHUMT00000004238; OTTHUMT00000099298; OTTHUMT00000099299	PIK3CD	phosphatidylinositol-4,5-bisphosphate 3-kinase, catalytic subunit delta	chr1	+	Multiple_Complex	9651732	9729114
TC0100006788.hg.1	7.3	7.11	0.23		T	T	1.14	0.7848	0.9795	T	weezubo.aAug10-unspliced	weezubo	Transcript Identified by AceView	chr1	+	Coding	9651824	9652491
TC0100006789.hg.1	6.47	6.39	0.38		T	T	1.05	0.7651	0.9769	T				chr1	+	NonCoding	9672404	9672800
TC0100006790.hg.1	9.32	9.14	0.29		T	T	1.13	0.7243	0.9711	T	gerlawbu.aAug10-unspliced	gerlawbu	Transcript Identified by AceView	chr1	+	Coding	9735885	9736297
TC0100006791.hg.1	7.37	7.41	0.68		T	T	-1.02	0.8778	0.9889	T	vyply.aAug10-unspliced	vyply	Transcript Identified by AceView	chr1	+	Coding	9760023	9760497
TC0100006792.hg.1	7.76	7.69	0.31		T	T	1.05	0.9304	0.9943	T	ENST00000603781	MZT1P1	mitotic spindle organizing protein 1 pseudogene 1 [Source:HGNC Symbol;Acc:HGNC:50605]	chr1	+	Multiple_Complex	9780822	9781240
TC0100006793.hg.1	4.61	4.02	0.39		T	F	1.51	0.3515	0.8834	F				chr1	+	NonCoding	9825186	9826302
TC0100006794.hg.1	6.73	6.16	0.59		T	T	1.49	0.3924	0.8988	T	ENST00000454104.1; OTTHUMT00000092157; uc057cbi.1	RP11-84A14.5	novel transcript	chr1	+	NonCoding	9848283	9850802
TC0100006795.hg.1	6.67	7.71	0.68		T	T	-2.06	0.1792	0.7672	T	teynarbu.aAug10-unspliced	teynarbu	Transcript Identified by AceView	chr1	+	Coding	9883971	9884290
TC0100006796.hg.1	6.81	6.82	0.04		T	T	-1.01	0.9785	0.9976	T	vonarbu.aAug10-unspliced	vonarbu	Transcript Identified by AceView	chr1	+	Coding	9900498	9900882
TC0100006797.hg.1	6.64	5.35	0.52		T	T	2.45	0.0571	0.5514	T				chr1	+	NonCoding	9901460	9902116
TC0100006798.hg.1	4.3	3.45	0.7		F	F	1.81	0.2096	0.7965	F	blormabo.aAug10-unspliced	blormabo	Transcript Identified by AceView	chr1	+	Coding	9907788	9908110
TC0100006799.hg.1	7.6	7.55	0.31		T	T	1.04	0.9518	0.9957	T				chr1	+	NonCoding	9920715	9930476
TC0100006800.hg.1	6.25	6.09	0.21		T	T	1.12	0.7668	0.9770	T				chr1	+	NonCoding	9926013	9929015
TC0100006801.hg.1	9.9	8.81	0.9		T	T	2.13	0.4562	0.9189	T	NM_001297778; NM_001297779; NM_022787; ENST00000377205; ENST00000403197; ENST00000462686; ENST00000492735; ENST00000496751; BC014943; OTTHUMT00000005029; OTTHUMT00000005030; OTTHUMT00000005031; OTTHUMT00000005032; OTTHUMT00000092155; uc001aqp.3	NMNAT1	nicotinamide nucleotide adenylyltransferase 1	chr1	+	Multiple_Complex	9942923	9985501
TC0100006802.hg.1	7.65	7.72	0.12		T	T	-1.05	0.7648	0.9769	T	ENST00000365545; uc057cbr.1	RN7SKP269	RNA, 7SK small nuclear pseudogene 269 [Source:HGNC Symbol;Acc:HGNC:45993]	chr1	+	NonCoding	9947318	9947636
TC0100006803.hg.1	6.08	6.63	0.66		F	T	-1.47	0.3936	0.8990	F				chr1	+	NonCoding	9966706	9966956
TC0100006804.hg.1	4.78	4.78	0.23		F	F	-1	0.9697	0.9968	F	NR_049882; ENST00000578045	MIR5697	microRNA 5697	chr1	+	Precursor_microRNA	9967381	9967458
TC0100006805.hg.1	5.75	5.55	0.55		T	T	1.15	0.8440	0.9859	T	NM_052960; ENST00000294435; ENST00000315901; BC063013; OTTHUMT00000005027; OTTHUMT00000005028	RBP7	retinol binding protein 7, cellular	chr1	+	Multiple_Complex	9997197	10016020
TC0100006806.hg.1	13.47	12.91	0.15		T	T	1.48	0.3359	0.8758	T	NM_001105562; NM_006048; ENST00000253251; ENST00000343090; ENST00000377153; ENST00000462658; ENST00000465408; ENST00000466379; ENST00000470736; ENST00000475795; ENST00000487244; ENST00000488228; BC093696; OTTHUMT00000005016; OTTHUMT00000005017; OTTHUMT00000005018; OTTHUMT00000005019; OTTHUMT00000005020; OTTHUMT00000005022; OTTHUMT00000005023; OTTHUMT00000005024; OTTHUMT00000005025; OTTHUMT0000000…	UBE4B	ubiquitination factor E4B	chr1	+	Multiple_Complex	10032832	10181239
TC0100006807.hg.1	6.7	6.77	0.18		T	T	-1.05	0.8288	0.9842	T	ENST00000416729	PGAM1P11	phosphoglycerate mutase 1 pseudogene 11 [Source:HGNC Symbol;Acc:HGNC:42464]	chr1	+	Pseudogene	10058671	10059648
TC0100006808.hg.1	6.52	6.59	0.54		F	T	-1.05	0.5792	0.9472	F	veyply.aAug10-unspliced	veyply	Transcript Identified by AceView	chr1	+	Unassigned	10059860	10060738
TC0100006809.hg.1	7.03	7.48	0.88		T	T	-1.37	0.2281	0.8121	T	zeezubo.aAug10-unspliced	zeezubo	Transcript Identified by AceView	chr1	+	Coding	10063078	10063655
TC0100006810.hg.1	7.01	8.29	0.32		T	T	-2.43	0.0447	0.5090	T	floymabo.aAug10	floymabo	Transcript Identified by AceView	chr1	+	Coding	10068198	10070442
TC0100006811.hg.1	5.78	6.81	0.32		T	T	-2.04	0.0778	0.6102	T	uc057ccb.1	RNU6-828P	RNA, U6 small nuclear 828, pseudogene [Source:HGNC Symbol;Acc:HGNC:47791]	chr1	+	Small_RNA	10163268	10163374
TC0100006812.hg.1	11.51	11.48	0.35		T	T	1.02	0.9107	0.9927	T	NM_015074; NM_183416; ENST00000263934; ENST00000377081; ENST00000377083; ENST00000377086; ENST00000377093; ENST00000465635; ENST00000470616; ENST00000483340; ENST00000495136; ENST00000497835; ENST00000620295; ENST00000622724; BC115395; OTTHUMT00000005102; OTTHUMT00000005103; OTTHUMT00000005104; OTTHUMT00000005105; OTTHUMT00000005106; OTTHUMT00000005107; OTTHUMT00000005108; OTTHUMT00000005109; OTT…	KIF1B	kinesin family member 1B	chr1	+	Multiple_Complex	10210706	10381603
TC0100006813.hg.1	14.68	15.8	0.3		T	T	-2.17	0.0811	0.6179	T	NR_036176; ENST00000577266	MIR1273D	microRNA 1273d	chr1	+	Precursor_microRNA	10227718	10227803
TC0100006814.hg.1	8.17	9.19	0.5		T	T	-2.04	0.1772	0.7653	T	KIF1BandPGD.wbAug10-unspliced	KIF1BandPGD	Transcript Identified by AceView, Entrez Gene ID(s) 23095; 5226	chr1	+	Unassigned	10294484	10295024
TC0100006815.hg.1	12.78	13.1	0.42		T	T	-1.25	0.4546	0.9186	T	NR_104080; NR_104084; NR_125730	RNU6-9; RNU6-7; RNU6-2	RNA, U6 small nuclear 9; RNA, U6 small nuclear 7; RNA, U6 small nuclear 2	chr1	+	Small_RNA	10298966	10299072
TC0100006816.hg.1	5.43	6.03	0.81		F	F	-1.52	0.4272	0.9098	F				chr1	+	NonCoding	10357164	10357461
TC0100006817.hg.1	14.15	14.69	0.21		T	T	-1.46	0.2468	0.8243	T				chr1	+	NonCoding	10390002	10390296
TC0100006818.hg.1	11.88	10.71	1.53		T	T	2.24	0.4425	0.9149	T	NM_001304451; NM_001304452; NM_002631; ENST00000270776; ENST00000460189; ENST00000465632; ENST00000477958; ENST00000483936; ENST00000487775; ENST00000491493; ENST00000493288; ENST00000496718; ENST00000498356; BC000368; OTTHUMT00000005398; OTTHUMT00000005399; OTTHUMT00000005401; OTTHUMT00000005402; OTTHUMT00000005403; OTTHUMT00000005404; OTTHUMT00000005405; OTTHUMT00000005406; OTTHUMT00000083939; …	PGD	phosphogluconate dehydrogenase	chr1	+	Multiple_Complex	10398592	10420511
TC0100006819.hg.1	8.63	8.18	0.26		T	T	1.37	0.3712	0.8907	T	NM_001243768; NM_001270517; NM_001302; NM_198544; NM_199006; NM_199294; NR_036462; NR_037187; ENST00000309048; ENST00000377049; ENST00000400900; ENST00000462462; ENST00000464507; ENST00000465026; ENST00000470413; ENST00000477755; ENST00000602296; ENST00000602446; ENST00000602486; ENST00000602787; BC029430; BC119724; BC119725; OTTHUMT00000005410; OTTHUMT00000130794; OTTHUMT00000130797; OTTHUMT0000…	APITD1-CORT; CORT; APITD1	APITD1-CORT readthrough; cortistatin; apoptosis-inducing, TAF9-like domain 1	chr1	+	Multiple_Complex	10430102	10452153
TC0100006820.hg.1	10.74	11.65	0.28		T	T	-1.88	0.1053	0.6678	T				chr1	+	NonCoding	10454563	10456496
TC0100006821.hg.1	6.8	6.79	0.19		T	T	1.01	0.9878	0.9987	T	ENST00000424487.1; OTTHUMT00000005413; uc057cda.1	RP5-1113E3.3	novel transcript, antisense to DFFA	chr1	+	NonCoding	10456546	10460036
TC0100006822.hg.1	10.53	10.13	1.08		T	T	1.32	0.8042	0.9820	T	NM_004565; ENST00000356607; ENST00000472851; ENST00000491661; ENST00000492696; BC006327; OTTHUMT00000005414; OTTHUMT00000005415; OTTHUMT00000005416; OTTHUMT00000005417	PEX14	peroxisomal biogenesis factor 14	chr1	+	Multiple_Complex	10472288	10630761
TC0100006823.hg.1	6.17	6.98	0.54		T	T	-1.75	0.0925	0.6447	T	werply.aAug10-unspliced	werply	Transcript Identified by AceView	chr1	+	Coding	10580149	10581081
TC0100006824.hg.1	7.64	7.87	0.68		T	T	-1.17	0.7085	0.9690	T	ENST00000461850; uc057cdf.1	RN7SL614P	RNA, 7SL, cytoplasmic 614, pseudogene [Source:HGNC Symbol;Acc:HGNC:46630]	chr1	+	NonCoding	10616836	10617115
TC0100006825.hg.1	4.91	6.01	0.23		F	T	-2.14	0.0677	0.5830	F	gerber.aAug10-unspliced	gerber	Transcript Identified by AceView	chr1	+	Unassigned	10620654	10621206
TC0100006826.hg.1	6.17	6.06	0.77		T	T	1.08	0.7858	0.9796	T	blarzubo.aAug10-unspliced	blarzubo	Transcript Identified by AceView	chr1	+	Coding	10628610	10629075
TC0100006827.hg.1	4.81	4.75	0.22		F	F	1.04	0.9720	0.9970	F	snornarbu.aAug10-unspliced	snornarbu	Transcript Identified by AceView	chr1	+	Multiple_Complex	10635366	10636645
TC0100006828.hg.1	5.65	5.22	0.21		T	T	1.35	0.5305	0.9359	T	ENST00000606802.1; OTTHUMT00000470350; uc057cdh.1	RP4-734G22.3	novel transcript, antisense to CASZ1	chr1	+	NonCoding	10639241	10654333
TC0100006829.hg.1	6.64	7.23	0.41		T	T	-1.5	0.5237	0.9345	T	smylawbu.aAug10-unspliced	smylawbu	Transcript Identified by AceView	chr1	+	Coding	10642286	10642822
TC0100006830.hg.1	4.94	5.19	1.46		T	T	-1.18	0.5852	0.9489	T				chr1	+	NonCoding	10661360	10663133
TC0100006831.hg.1	4.74	5.56	0.16		F	T	-1.78	0.1596	0.7468	F	jyber.aAug10-unspliced	jyber	Transcript Identified by AceView	chr1	+	Unassigned	10674564	10675098
TC0100006832.hg.1	9.25	8.68	1.07		T	T	1.49	0.4143	0.9055	T	juber.aAug10-unspliced	juber	Transcript Identified by AceView	chr1	+	Coding	10691114	10693502
TC0100006833.hg.1	3.64	4.57	0.56		F	F	-1.91	0.3287	0.8727	F				chr1	+	NonCoding	10836961	10855863
TC0100006834.hg.1	5.16	4.77	0.13		F	F	1.32	0.3477	0.8813	F				chr1	+	NonCoding	10865352	10865554
TC0100006835.hg.1	5.09	5.19	0.36		F	F	-1.07	0.6696	0.9632	F	ENST00000450782	HSPE1P24	heat shock protein family E (Hsp10) member 1 pseudogene 24 [Source:HGNC Symbol;Acc:HGNC:49343]	chr1	+	Multiple_Complex	10895761	10895998
TC0100006836.hg.1	5.69	6.54	0.88		T	T	-1.79	0.3330	0.8744	T				chr1	+	NonCoding	10901633	10905130
TC0100006837.hg.1	5.88	6.14	0.82		T	T	-1.2	0.7762	0.9782	T				chr1	+	NonCoding	10916999	10921302
TC0100006838.hg.1	6.67	6.37	0.49		T	T	1.24	0.6005	0.9515	T				chr1	+	NonCoding	10944075	10947605
TC0100006839.hg.1	6.75	6.15	0.97		T	T	1.51	0.4589	0.9195	T				chr1	+	NonCoding	10983407	10983841
TC0100006840.hg.1	14.19	14.61	0.26		T	T	-1.34	0.4358	0.9129	T	NM_007375; ENST00000240185; ENST00000315091; ENST00000439080; ENST00000472476; ENST00000473118; ENST00000473869; ENST00000476201; ENST00000477447; ENST00000480464; ENST00000496840; ENST00000610369; ENST00000611008; ENST00000611963; ENST00000613177; ENST00000613864; ENST00000614494; ENST00000616545; ENST00000617172; ENST00000617757; ENST00000618606; ENST00000619555; ENST00000620505; ENST0000062063…	TARDBP	TAR DNA binding protein	chr1	+	Multiple_Complex	11012344	11030528
TC0100006841.hg.1	8.64	10.35	0.6		T	T	-3.26	0.0113	0.3005	T	forreybo.aAug10-unspliced	forreybo	Transcript Identified by AceView	chr1	+	Unassigned	11026529	11028008
TC0100006842.hg.1	6.2	6.4	0.89		T	T	-1.15	0.8596	0.9871	T				chr1	+	NonCoding	11049921	11054284
TC0100006843.hg.1	5.31	4.75	0.21		T	F	1.48	0.3194	0.8685	F				chr1	+	NonCoding	11060206	11062639
TC0100006844.hg.1	5.74	4.87	0.46		T	T	1.82	0.1684	0.7565	T	ENST00000452378.1; hiha.aAug10; OTTHUMT00000083946; uc057cfj.1	RP4-635E18.7; hiha	Transcript Identified by AceView; novel transcript	chr1	+	Multiple_Complex	11068471	11073097
TC0100006845.hg.1	6.07	7.01	0.03		T	T	-1.92	0.0748	0.6025	T	ENST00000628949; uc057cfm.1	Metazoa_SRP	Metazoan signal recognition particle RNA [Source:RFAM;Acc:RF00017]	chr1	+	NonCoding	11070091	11070353
TC0100006846.hg.1	5.8	5.88	0.47		T	T	-1.06	0.9767	0.9974	T	ENST00000435388; ENST00000447600; ENST00000435388.1; ENST00000447600.1; OTTHUMT00000006076; OTTHUMT00000006077; uc057cfs.1; uc057cft.1	LOC105376736; RP4-635E18.6	uncharacterized LOC105376736; putative novel transcript	chr1	+	NonCoding	11099675	11102100
TC0100006847.hg.1	6.85	5.66	0.78		T	F	2.28	0.0464	0.5156	F	NR_046600; ENST00000420480; ENST00000445982	MTOR-AS1	MTOR antisense RNA 1	chr1	+	NonCoding	11143898	11149538
TC0100006848.hg.1	7.12	7.13	1.51		T	F	-1.01	0.9739	0.9970	F	uc057cga.1	RNU6-537P	RNA, U6 small nuclear 537, pseudogene [Source:HGNC Symbol;Acc:HGNC:47500]	chr1	+	Small_RNA	11152350	11152452
TC0100006849.hg.1	7.9	6.73	0.57		T	T	2.25	0.0699	0.5903	T	NM_021146; ENST00000376819; ENST00000476934; BC001881; OTTHUMT00000005564; OTTHUMT00000099300	ANGPTL7	angiopoietin like 7	chr1	+	Multiple_Complex	11189289	11195981
TC0100006850.hg.1	4.17	4.16	0.55		F	F	1.01	0.9738	0.9970	F	uc057cgc.1	RNU6-291P	RNA, U6 small nuclear 291, pseudogene [Source:HGNC Symbol;Acc:HGNC:47254]	chr1	+	Small_RNA	11226254	11226360
TC0100006851.hg.1	9.59	8.52	0.04		T	T	2.1	0.0552	0.5465	T	ENST00000448289	RPL39P6	ribosomal protein L39 pseudogene 6 [Source:HGNC Symbol;Acc:HGNC:35803]	chr1	+	Multiple_Complex	11232963	11233112
TC0100006852.hg.1	12.47	11.57	0.95		T	T	1.87	0.6204	0.9559	T	NM_013319; ENST00000376804; ENST00000376810; ENST00000483738; ENST00000486588; BC004468; OTTHUMT00000005773; OTTHUMT00000005774; OTTHUMT00000005775; OTTHUMT00000005776	UBIAD1	UbiA prenyltransferase domain containing 1	chr1	+	Multiple_Complex	11273198	11296049
TC0100006853.hg.1	6.86	6.19	0.44		T	F	1.59	0.2559	0.8316	F				chr1	+	NonCoding	11357980	11364530
TC0100006854.hg.1	4.92	5.13	0.36		F	F	-1.16	0.9797	0.9978	F				chr1	+	NonCoding	11372705	11378687
TC0100006855.hg.1	5.04	4.04	0.37		F	F	2.01	0.1654	0.7538	F				chr1	+	NonCoding	11426747	11429231
TC0100006856.hg.1	5.81	6.66	0.5		T	T	-1.8	0.3471	0.8812	T				chr1	+	NonCoding	11455878	11458510
TC0100006857.hg.1	6.19	5.64	0.43		T	T	1.46	0.3772	0.8929	T	NM_020780; ENST00000294484; ENST00000304391; ENST00000423056; OTTHUMT00000005770; OTTHUMT00000005771; OTTHUMT00000005772	PTCHD2	patched domain containing 2	chr1	+	Multiple_Complex	11479166	11537584
TC0100006858.hg.1	5.75	5.55	0.98		T	F	1.15	0.8945	0.9911	F	gorreybo.bAug10-unspliced	gorreybo	Transcript Identified by AceView	chr1	+	Unassigned	11504028	11504316
TC0100006859.hg.1	6.7	6.19	1.47		T	F	1.43	0.6086	0.9529	F	gorreybo.aAug10-unspliced	gorreybo	Transcript Identified by AceView	chr1	+	Coding	11505823	11506171
TC0100006860.hg.1	7.24	7.35	0.26		T	T	-1.07	0.9319	0.9943	T	NR_104624; ENST00000453135; ENST00000453135.1; OTTHUMT00000005777; uc031tol.2	LOC101929181; RP1-69M21.2	uncharacterized LOC101929181; novel transcript	chr1	+	NonCoding	11609531	11613355
TC0100006861.hg.1	9.61	9.7	1.14		T	T	-1.06	0.9194	0.9933	T	NM_001014765; NM_001304790; NM_001304791; NM_033182; NM_183412; NM_183413; NR_130909; ENST00000251546; ENST00000251547; ENST00000376760; ENST00000376762; ENST00000376768; ENST00000376770; ENST00000425796; ENST00000471895; ENST00000475435; BC007832; OTTHUMT00000005761; OTTHUMT00000005762; OTTHUMT00000005763; OTTHUMT00000006296; OTTHUMT00000006297; OTTHUMT00000092163; OTTHUMT00000092164; OTTHUMT000…	FBXO44	F-box protein 44	chr1	+	Multiple_Complex	11654375	11663327
TC0100006862.hg.1	8.84	7.71	0.82		T	T	2.19	0.3660	0.8885	T	NM_018438; ENST00000376753; ENST00000449067; ENST00000474239; BC020880; OTTHUMT00000006332; OTTHUMT00000006333; OTTHUMT00000006334	FBXO6	F-box protein 6	chr1	+	Multiple_Complex	11664093	11674354
TC0100006863.hg.1	5.94	5.78	0.69		T	T	1.12	0.6755	0.9642	T				chr1	+	NonCoding	11686544	11688420
TC0100006864.hg.1	7.43	8.09	0.22		T	T	-1.58	0.1680	0.7562	T	NM_198545; ENST00000294485; BC111064; OTTHUMT00000006325	DRAXIN	dorsal inhibitory axon guidance protein	chr1	+	Multiple_Complex	11691722	11725857
TC0100006865.hg.1	10.56	9.34	1.4		T	T	2.33	0.2887	0.8513	T	NM_001040194; NM_001040195; NM_001040196; NM_001040197; NM_020350; ENST00000314340; ENST00000376627; ENST00000376629; ENST00000376637; ENST00000400895; ENST00000452018; ENST00000471765; ENST00000476309; ENST00000476512; ENST00000491346; ENST00000494437; ENST00000510878; ENST00000513739; ENST00000514733; BC017328; OTTHUMT00000006335; OTTHUMT00000006336; OTTHUMT00000006337; OTTHUMT00000006338; OTTH…	AGTRAP	angiotensin II receptor-associated protein	chr1	+	Multiple_Complex	11736084	11754802
TC0100006866.hg.1	4.99	4.77	0.14		T	F	1.16	0.5662	0.9442	F	NM_001010881; OTTHUMT00000006326; OTTHUMT00000006327; OTTHUMT00000006328; OTTHUMT00000006329; OTTHUMT00000006330; OTTHUMT00000006331	C1orf167	chromosome 1 open reading frame 167	chr1	+	Multiple_Complex	11761787	11789585
TC0100006867.hg.1	4.47	4.66	0.04		T	T	-1.14	0.7015	0.9677	T	chuply.aAug10-unspliced	chuply	Transcript Identified by AceView	chr1	+	Coding	11800541	11800999
TC0100006869.hg.1	5.49	6.52	0.37		T	T	-2.04	0.0870	0.6314	T	kawnawbu.aAug10-unspliced	kawnawbu	Transcript Identified by AceView	chr1	+	Unassigned	11817449	11818364
TC0100006870.hg.1	6.46	6.17	0.41		F	F	1.22	0.9092	0.9925	F				chr1	+	NonCoding	11853074	11856399
TC0100006871.hg.1	5.32	5.15	0.02		T	F	1.13	0.7340	0.9726	F	ENST00000438808	RP5-934G17.6		chr1	+	Pseudogene	11877770	11880406
TC0100006872.hg.1	4.67	4.16	0.4		F	F	1.42	0.4974	0.9285	F				chr1	+	NonCoding	11891006	11894235
TC0100006873.hg.1	9.56	9.84	1.86		T	T	-1.22	0.9949	0.9996	T	NR_002754; ENST00000362477	RNU5E-1	RNA, U5E small nuclear 1	chr1	+	Small_RNA	11908152	11908272
TC0100006874.hg.1	15.89	15.66	0.31		T	T	1.17	0.6758	0.9643	T	NM_000302; ENST00000196061; ENST00000358133; ENST00000429000; ENST00000449038; ENST00000465920; ENST00000470133; ENST00000481933; ENST00000485046; ENST00000491536; BC016657; OTTHUMT00000006865; OTTHUMT00000006866; OTTHUMT00000006867; OTTHUMT00000006868; OTTHUMT00000006869; OTTHUMT00000006870; OTTHUMT00000006871; OTTHUMT00000006873; OTTHUMT00000092167	PLOD1	procollagen-lysine, 2-oxoglutarate 5-dioxygenase 1	chr1	+	Multiple_Complex	11934205	11975542
TC0100006875.hg.1	13.43	12.25	0.77		T	T	2.27	0.3001	0.8590	T	NM_001127660; NM_014874; ENST00000235329; ENST00000412236; ENST00000444836; ENST00000484391; ENST00000490079; ENST00000497302; BC017061; OTTHUMT00000006859; OTTHUMT00000006861; OTTHUMT00000006862; OTTHUMT00000006863; OTTHUMT00000006864	MFN2	mitofusin 2	chr1	+	Multiple_Complex	11980181	12013515
TC0100006876.hg.1	8.03	7.07	0.23		T	T	1.94	0.1286	0.7044	T	NM_021933; ENST00000235332; ENST00000460823; ENST00000466860; ENST00000478299; ENST00000478749; ENST00000492256; ENST00000498685; BC008068; OTTHUMT00000006941; OTTHUMT00000006942; OTTHUMT00000006943; OTTHUMT00000006944; OTTHUMT00000006945; OTTHUMT00000006946; OTTHUMT00000006947	MIIP	migration and invasion inhibitory protein	chr1	+	Multiple_Complex	12019242	12032049
TC0100006877.hg.1	6.33	7.6	0.43		T	T	-2.42	0.0965	0.6511	T	MIIP.lAug10-unspliced	MIIP	Transcript Identified by AceView, Entrez Gene ID(s) 60672	chr1	+	Unassigned	12023790	12024159
TC0100006878.hg.1	6.21	5.61	0.58		T	T	1.52	0.3597	0.8861	T	NR_106787; ENST00000618194	MIR6729	microRNA 6729	chr1	+	Precursor_microRNA	12029158	12029222
TC0100006879.hg.1	8.22	8.01	0.62		T	T	1.16	0.3793	0.8938	T				chr1	+	NonCoding	12052467	12056771
TC0100006880.hg.1	6.75	6.75	0.06		T	T	1	0.9446	0.9952	T	NM_001243; NM_001281430; ENST00000263932; ENST00000413146; ENST00000417814; ENST00000479933; ENST00000514649; BC136400; uc001atq.3	TNFRSF8	tumor necrosis factor receptor superfamily, member 8	chr1	+	Multiple_Complex	12063377	12144207
TC0100006881.hg.1	8.32	7.2	0.27		T	T	2.17	0.0383	0.4799	T	NM_001066; NR_039775; NR_107000; ENST00000376259; ENST00000489921; ENST00000492361; ENST00000536782; ENST00000584158; ENST00000622420; BC052977; OTTHUMT00000005133; OTTHUMT00000005134; OTTHUMT00000005135	TNFRSF1B; MIR4632; MIR7846	tumor necrosis factor receptor superfamily, member 1B; microRNA 4632; microRNA 7846	chr1	+	Multiple_Complex	12166943	12209228
TC0100006882.hg.1	4.56	4.29	0.13		F	F	1.21	0.5828	0.9482	F				chr1	+	NonCoding	12173962	12180279
TC0100006883.hg.1	5.85	5.84	0.28		T	T	1.01	0.7876	0.9799	T				chr1	+	NonCoding	12204789	12205011
TC0100006884.hg.1	8.89	9.72	1.08		T	T	-1.77	0.1245	0.6978	T	NM_015378; NM_018156; ENST00000011700; ENST00000460333; ENST00000466732; ENST00000469054; ENST00000473099; ENST00000476045; ENST00000476169; ENST00000481484; ENST00000487188; ENST00000489961; ENST00000543710; ENST00000543766; ENST00000613099; ENST00000620676; OTTHUMT00000036897; OTTHUMT00000036898; OTTHUMT00000036899; OTTHUMT00000036900; OTTHUMT00000036901; OTTHUMT00000036902; OTTHUMT00000036903;…	VPS13D	vacuolar protein sorting 13 homolog D (S. cerevisiae)	chr1	+	Multiple_Complex	12230039	12512047
TC0100006885.hg.1	6.63	8.49	1.2		T	T	-3.63	0.2234	0.8078	T	pynawbu.aAug10-unspliced	pynawbu	Transcript Identified by AceView	chr1	+	Coding	12248450	12252871
TC0100006886.hg.1	7.18	10.15	0.35		T	T	-7.82	0.0011	0.1271	T				chr1	+	NonCoding	12265789	12265854
TC0100006887.hg.1	4.42	6.56	0.48		F	T	-4.38	0.0122	0.3091	F	klorzubo.aAug10-unspliced	klorzubo	Transcript Identified by AceView	chr1	+	Unassigned	12422294	12423280
TC0100006888.hg.1	4.28	4.37	0.45		T	T	-1.07	0.5383	0.9380	T				chr1	+	NonCoding	12450297	12450993
TC0100006889.hg.1	6.16	7.59	0.96		T	T	-2.7	0.2856	0.8496	T	uc057cjv.1	AC243836.1		chr1	+	Precursor_microRNA	12481829	12481928
TC0100006890.hg.1	3.84	5.31	0.57		F	T	-2.76	0.0426	0.5000	F	werleebu.aAug10-unspliced	werleebu	Transcript Identified by AceView	chr1	+	Coding	12487500	12488691
TC0100006891.hg.1	8.42	8.46	0.37		T	T	-1.03	0.9104	0.9927	T	NR_003022; NR_003025; ENST00000459326; uc001atz.1	SNORA59B; SNORA59A	small nucleolar RNA, H/ACA box 59B; small nucleolar RNA, H/ACA box 59A	chr1	+	Small_RNA	12507246	12507397
TC0100006892.hg.1	3.95	4.86	0.32		T	T	-1.88	0.1912	0.7794	T				chr1	+	NonCoding	12519460	12534871
TC0100006893.hg.1	5.18	5.26	0.08		T	T	-1.06	0.8665	0.9879	T	ENST00000416696.1; OTTHUMT00000036896; uc057cjx.1	RP5-888M10.2	putative novel transcript	chr1	+	NonCoding	12527444	12529463
TC0100006894.hg.1	7.03	8.09	0.46		T	T	-2.08	0.1882	0.7764	T				chr1	+	NonCoding	12548519	12553429
TC0100006895.hg.1	5.31	5.94	0.47		T	T	-1.54	0.2891	0.8515	T	tornawbu.aAug10	tornawbu	Transcript Identified by AceView	chr1	+	Unassigned	12580826	12582007
TC0100006896.hg.1	5.03	5.5	0.2		F	T	-1.38	0.3567	0.8854	F	bermybo.aAug10	bermybo	Transcript Identified by AceView	chr1	+	NonCoding	12607383	12617431
TC0100006897.hg.1	6.31	6.82	0.74		T	T	-1.42	0.3216	0.8696	T				chr1	+	NonCoding	12617860	12619946
TC0100006898.hg.1	4.47	5.16	0.63		T	T	-1.62	0.2099	0.7968	T				chr1	+	NonCoding	12620335	12623866
TC0100006899.hg.1	5.54	5.21	0.51		T	F	1.26	0.6976	0.9673	F				chr1	+	NonCoding	12628665	12631395
TC0100006900.hg.1	4.58	4.47	0.24		F	T	1.07	0.6317	0.9573	F	NM_001013630; ENST00000376221; OTTHUMT00000005328; uc001auf.3	AADACL4	arylacetamide deacetylase-like 4	chr1	+	Coding	12644547	12667086
TC0100006901.hg.1	5.57	5.89	0.3		T	T	-1.25	0.7648	0.9769	T				chr1	+	NonCoding	12683086	12692557
TC0100006902.hg.1	8.51	7.32	0.61		T	T	2.29	0.0871	0.6317	T	ENST00000436879	RP11-474O21.2		chr1	+	Multiple_Complex	12692909	12693020
TC0100006903.hg.1	6.95	6.3	0.08		T	T	1.57	0.2044	0.7918	T	NM_001103170; NR_111984; ENST00000359318; ENST00000620146; OTTHUMT00000005323; OTTHUMT00000005324	AADACL3	arylacetamide deacetylase-like 3	chr1	+	Multiple_Complex	12716115	12728759
TC0100006904.hg.1	7	7.54	0.63		T	T	-1.46	0.7713	0.9773	T				chr1	+	NonCoding	12739736	12739839
TC0100006905.hg.1	3.87	3.78	0.02		F	F	1.07	0.8627	0.9876	F	NM_152290; ENST00000376210; ENST00000474179; ENST00000614859; BC029894; OTTHUMT00000005325; OTTHUMT00000005326; OTTHUMT00000005327	C1orf158	chromosome 1 open reading frame 158	chr1	+	Multiple_Complex	12746186	12763699
TC0100006906.hg.1	4.9	4.94	0.13		F	T	-1.02	0.9267	0.9940	F	C1orf158.eAug10-unspliced	C1orf158	Transcript Identified by AceView, Entrez Gene ID(s) 93190	chr1	+	Unassigned	12756790	12757297
TC0100006907.hg.1	7.04	6.9	0.07		T	T	1.1	0.8308	0.9845	T	NM_001080830; ENST00000357726; OTTHUMT00000005457	PRAMEF12	PRAME family member 12	chr1	+	Coding	12774841	12777906
TC0100006908.hg.1	5.47	5.39	0.5		F	F	1.05	0.8266	0.9841	F	NM_001294139; NM_023013; BC144199; OTTHUMT00000005458; OTTHUMT00000005459	PRAMEF1	PRAME family member 1	chr1	+	Multiple_Complex	12791397	12796628
TC0100006909.hg.1	6.6	6.42	0.41		T	T	1.13	0.7498	0.9752	T				chr1	+	NonCoding	12808104	12813144
TC0100006910.hg.1	5.97	6.23	0.02		T	T	-1.2	0.5775	0.9468	T	NM_023014; ENST00000240189; BC075008; BC075009; OTTHUMT00000005517; uc001aum.1	PRAMEF2	PRAME family member 2	chr1	+	Coding	12857086	12861909
TC0100006911.hg.1	6.16	5.97	0.51		T	T	1.14	0.6569	0.9613	T				chr1	+	NonCoding	12889598	12899603
TC0100006912.hg.1	6.7	6.81	0.59		T	T	-1.08	0.7628	0.9767	T	NM_001012277; ENST00000330881; ENST00000616979; BC140755; BC144565; OTTHUMT00000005513	PRAMEF7; PRAMEF8	PRAME family member 7; PRAME family member 8	chr1	+	Coding	12916610	12920482
TC0100006913.hg.1	5.92	5.79	0.92		F	F	1.1	0.9187	0.9932	F	uc057ckk.1	RNU6-1072P	RNA, U6 small nuclear 1072, pseudogene [Source:HGNC Symbol;Acc:HGNC:48035]	chr1	+	Small_RNA	12922554	12922660
TC0100006914.hg.1	4.48	4.27	0.76		F	F	1.15	0.3663	0.8887	F	ENST00000418187	PRAMEF29P	PRAME family member 29, pseudogene [Source:HGNC Symbol;Acc:HGNC:51891]	chr1	+	Pseudogene	12926162	12928253
TC0100006915.hg.1	7.73	7.58	0.2		T	T	1.11	0.7191	0.9704	T	ENST00000610289	PRAMEF28	PRAME family member 28 [Source:HGNC Symbol;Acc:HGNC:51890]	chr1	+	Pseudogene	13029339	13032130
TC0100006917.hg.1	5.13	5.04	0.55		F	F	1.07	0.5010	0.9293	F	ENST00000437631.1	RP13-221M14.2		chr1	+	NonCoding	13079329	13079808
TC0100006918.hg.1	3.95	4.08	0.56		F	T	-1.09	0.7385	0.9734	F	NR_111947	PRAMEF34P	PRAME family member 34, pseudogene	chr1	+	Multiple_Complex	13127069	13132274
TC0100006919.hg.1	6.06	5.22	0.3		T	T	1.78	0.1672	0.7559	T				chr1	+	NonCoding	13141027	13145138
TC0100006920.hg.1	7.15	7.39	0.08		T	T	-1.19	0.6466	0.9600	T	ENST00000415919	PRAMEF9	PRAME family member 9	chr1	+	Coding	13172455	13179464
TC0100006921.hg.1	5.53	4.85	0.25		T	T	1.6	0.1989	0.7869	T	ENST00000504262	PRAMEF31P	PRAME family member 31, pseudogene [Source:HGNC Symbol;Acc:HGNC:51893]	chr1	+	Pseudogene	13245863	13248652
TC0100006922.hg.1	7.17	6.37	0.37		T	T	1.75	0.1601	0.7472	T	ENST00000622421; OTTHUMT00000468934; uc001auu.1	PRAMEF5	PRAME family member 5	chr1	+	Coding	13254198	13263435
TC0100006924.hg.1	4.08	3.8	0.68		F	F	1.21	0.3214	0.8695	F	ENST00000432559.2; OTTHUMT00000022044; uc057cla.1	RP11-219C24.10	putative novel transcript	chr1	+	NonCoding	13324039	13324518
TC0100006925.hg.1	5.15	5.38	0.17		F	T	-1.17	0.7126	0.9698	F	NM_001045480; NM_001099851; BC144662; BC146858; OTTHUMT00000021780	PRAMEF16; PRAMEF17	PRAME family member 16; PRAME family member 17	chr1	+	Coding	13389628	13392631
TC0100006926.hg.1	5.06	4.76	0.51		T	F	1.23	0.8175	0.9833	F	NM_001099852; ENST00000316412; ENST00000602960; OTTHUMT00000021782; uc009vnv.1	PRAMEF20	PRAME family member 20	chr1	+	Coding	13410450	13421328
TC0100006927.hg.1	8.03	7.48	0.46		T	T	1.46	0.6110	0.9536	T				chr1	+	NonCoding	13417400	13417880
TC0100006928.hg.1	4.43	4.25	0.11		F	F	1.13	0.7006	0.9676	F				chr1	+	NonCoding	13487370	13493149
TC0100006929.hg.1	6.05	6.2	0.5		T	T	-1.11	0.4595	0.9195	T	ENST00000563570.1; OTTHUMT00000021795; uc057cle.1	RP4-597A16.2	novel transcript	chr1	+	NonCoding	13513220	13516270
TC0100006930.hg.1	4.81	5.18	0.42		F	F	-1.29	0.2892	0.8515	F	ENST00000401091	BRWD1P1	bromodomain and WD repeat domain containing 1 pseudogene 1 [Source:HGNC Symbol;Acc:HGNC:51528]	chr1	+	Pseudogene	13555001	13555694
TC0100006931.hg.1	14.42	13.71	0.14		T	T	1.64	0.1715	0.7599	T	NM_001006624; NM_001006625; NM_006474; NM_198389; ENST00000294489; ENST00000376057; ENST00000376061; ENST00000475043; ENST00000487038; ENST00000488631; ENST00000506205; ENST00000509009; ENST00000510906; ENST00000513143; ENST00000617617; ENST00000621990; BC014668; BC022812; OTTHUMT00000021783; OTTHUMT00000021784; OTTHUMT00000021785; OTTHUMT00000021786; OTTHUMT00000021787; OTTHUMT00000367733; OTTHU…	PDPN	podoplanin	chr1	+	Multiple_Complex	13583465	13617957
TC0100006932.hg.1	7.44	8.12	0.34		T	T	-1.61	0.2245	0.8090	T	symeybu.aAug10-unspliced	symeybu	Transcript Identified by AceView	chr1	+	Coding	13590884	13591640
TC0100006933.hg.1	5.71	4.69	0.42		T	F	2.03	0.0926	0.6448	F				chr1	+	NonCoding	13639026	13643513
TC0100006934.hg.1	6.54	5.94	0.24		T	T	1.51	0.3755	0.8923	T	klaleebo.aAug10-unspliced	klaleebo	Transcript Identified by AceView	chr1	+	Coding	13650925	13651638
TC0100006935.hg.1	7.03	6.21	0.32		T	T	1.76	0.1470	0.7318	T				chr1	+	NonCoding	13671470	13674908
TC0100006936.hg.1	4.65	4.15	0.6		F	F	1.41	0.3592	0.8860	F				chr1	+	NonCoding	13696914	13698781
TC0100006937.hg.1	10.59	10.9	0.21		T	T	-1.24	0.4652	0.9211	T	NM_001007257; NM_001135610; NM_012231; NM_015866; ENST00000235372; ENST00000311066; ENST00000343137; ENST00000376048; ENST00000407521; ENST00000413440; ENST00000484063; ENST00000487453; ENST00000491134; ENST00000491815; ENST00000502724; ENST00000502727; ENST00000503842; ENST00000505823; OTTHUMT00000021792; OTTHUMT00000021939; OTTHUMT00000021940; OTTHUMT00000021941; OTTHUMT00000021944; OTTHUMT0000…	PRDM2	PR domain containing 2, with ZNF domain	chr1	+	Multiple_Complex	13700198	13825079
TC0100006938.hg.1	5.09	7.68	0.7		F	T	-6	0.0115	0.3014	F	kleeleebo.aAug10-unspliced	kleeleebo	Transcript Identified by AceView	chr1	+	Unassigned	13752301	13753945
TC0100006939.hg.1	7.75	9.59	0.38		F	T	-3.57	0.0058	0.2322	F	blarawbo.aAug10-unspliced	blarawbo	Transcript Identified by AceView	chr1	+	Unassigned	13758745	13760869
TC0100006940.hg.1	5.89	6.3	0.35		F	T	-1.33	0.4662	0.9215	F	zoymeybu.aAug10-unspliced	zoymeybu	Transcript Identified by AceView	chr1	+	Coding	13805863	13806185
TC0100006941.hg.1	6.07	6.87	0.65		T	T	-1.74	0.1690	0.7574	T				chr1	+	NonCoding	13828311	13843113
TC0100006942.hg.1	6.89	6.28	0.82		T	T	1.53	0.3928	0.8989	T				chr1	+	NonCoding	13888841	14532565
TC0100006943.hg.1	4.46	4.41	0.25		T	T	1.03	0.8663	0.9878	T	glubaw.aAug10-unspliced	glubaw	Transcript Identified by AceView	chr1	+	Coding	13967702	13968099
TC0100006944.hg.1	7.15	6.62	0.72		T	T	1.44	0.4289	0.9105	T	torima.aAug10-unspliced	torima	Transcript Identified by AceView	chr1	+	Coding	14114909	14115440
TC0100006945.hg.1	4.79	5.23	0.47		F	T	-1.36	0.4641	0.9207	F				chr1	+	NonCoding	14195193	14198320
TC0100006946.hg.1	6.43	6.79	0.88		F	T	-1.28	0.6325	0.9573	F				chr1	+	NonCoding	14205478	14206373
TC0100006947.hg.1	4.46	3.53	0.46		F	F	1.9	0.1336	0.7126	F	florawbo.aAug10-unspliced	florawbo	Transcript Identified by AceView	chr1	+	Coding	14319097	14328748
TC0100006948.hg.1	5.9	5.1	0.53		F	F	1.75	0.1852	0.7738	F				chr1	+	NonCoding	14333425	14339151
TC0100006949.hg.1	5.42	5.49	0.95		F	T	-1.05	0.9846	0.9980	F				chr1	+	NonCoding	14380006	14381388
TC0100006950.hg.1	5.25	4.4	0.56		F	F	1.8	0.1722	0.7610	F	skaley.aAug10-unspliced	skaley	Transcript Identified by AceView	chr1	+	Coding	14391084	14393860
TC0100006951.hg.1	6.86	6.35	1.26		T	T	1.43	0.8223	0.9835	T	spawoybo.aAug10-unspliced	spawoybo	Transcript Identified by AceView	chr1	+	Coding	14415897	14416510
TC0100006952.hg.1	4.34	4.7	0.65		F	F	-1.28	0.9848	0.9980	F				chr1	+	NonCoding	14525278	14529138
TC0100006953.hg.1	5.29	5.26	0.28		F	F	1.02	0.9774	0.9974	F				chr1	+	NonCoding	14534680	14556874
TC0100006954.hg.1	8.01	8.66	0.76		T	T	-1.56	0.2743	0.8431	T	NM_001017999; NM_001018000; NM_001018001; NM_015209; NM_201628; ENST00000361144; ENST00000376028; ENST00000376030; ENST00000400797; ENST00000400798; ENST00000491547; ENST00000503743; BC035501; OTTHUMT00000005690; OTTHUMT00000005691; OTTHUMT00000005692; OTTHUMT00000005694; OTTHUMT00000367920; OTTHUMT00000367921; uc001avp.2	KAZN	kazrin, periplakin interacting protein	chr1	+	Multiple_Complex	14598704	15118048
TC0100006955.hg.1	7.85	9.01	0.49		T	T	-2.23	0.0639	0.5721	T	skeemeybu.aAug10-unspliced	skeemeybu	Transcript Identified by AceView	chr1	+	Coding	14664911	14665933
TC0100006956.hg.1	5.29	7.55	0.9		T	T	-4.82	0.0488	0.5248	T	sneyleebo.aAug10-unspliced	sneyleebo	Transcript Identified by AceView	chr1	+	Coding	14666537	14667138
TC0100006957.hg.1	4.46	7.32	0.52		F	T	-7.29	0.0019	0.1527	F	skermeybu.bAug10-unspliced	skermeybu	Transcript Identified by AceView	chr1	+	Unassigned	14667309	14667806
TC0100006958.hg.1	6.6	8.91	0.48		T	T	-4.96	0.0041	0.2032	T	skermeybu.aAug10-unspliced	skermeybu	Transcript Identified by AceView	chr1	+	Unassigned	14669195	14669758
TC0100006959.hg.1	3.77	5.97	0.23		F	T	-4.59	0.0038	0.1959	F	smameybu.aAug10-unspliced	smameybu	Transcript Identified by AceView	chr1	+	Coding	14711639	14713793
TC0100006960.hg.1	7.05	7.21	1.04		T	T	-1.12	0.9437	0.9952	T	smomeybu.aAug10-unspliced	smomeybu	Transcript Identified by AceView	chr1	+	Unassigned	14722187	14723008
TC0100006961.hg.1	6.6	6.54	0.49		F	T	1.04	0.6973	0.9673	F	niya.aAug10-unspliced	niya	Transcript Identified by AceView	chr1	+	Unassigned	14729445	14731175
TC0100006962.hg.1	6.65	6.37	0.49		T	T	1.21	0.9975	0.9998	T				chr1	+	NonCoding	14746327	14746426
TC0100006963.hg.1	6.14	6.95	0.27		T	T	-1.75	0.2146	0.8012	T				chr1	+	NonCoding	14766106	14768223
TC0100006964.hg.1	7.63	7.8	0.47		T	T	-1.13	0.4453	0.9157	T	rakumo.bAug10-unspliced	rakumo	Transcript Identified by AceView	chr1	+	Unassigned	14777702	14778330
TC0100006965.hg.1	6.74	8.85	0.8		F	T	-4.32	0.0075	0.2556	F	rakumo.cAug10-unspliced	rakumo	Transcript Identified by AceView	chr1	+	Unassigned	14782007	14782554
TC0100006966.hg.1	5.06	5.84	0.32		F	T	-1.72	0.1674	0.7560	F	klybaw.aAug10-unspliced	klybaw	Transcript Identified by AceView	chr1	+	Coding	14787551	14788174
TC0100006967.hg.1	7.12	8.42	0.24		T	T	-2.47	0.0260	0.4125	T	speemeybu.aAug10-unspliced	speemeybu	Transcript Identified by AceView	chr1	+	Coding	14788837	14789790
TC0100006968.hg.1	4.18	6.45	0.54		F	T	-4.79	0.0062	0.2379	F	klubaw.aAug10-unspliced	klubaw	Transcript Identified by AceView	chr1	+	Unassigned	14816651	14817779
TC0100006969.hg.1	5.06	5.51	0.71		T	T	-1.37	0.8274	0.9841	T	klobaw.aAug10-unspliced	klobaw	Transcript Identified by AceView	chr1	+	Coding	14820008	14821528
TC0100006970.hg.1	5.63	7.52	0.9		F	T	-3.7	0.0454	0.5121	F	blywabo.aAug10-unspliced	blywabo	Transcript Identified by AceView	chr1	+	Unassigned	14863899	14864230
TC0100006971.hg.1	6.91	7.91	0.75		T	T	-1.99	0.4203	0.9068	T	steeleebo.aAug10-unspliced	steeleebo	Transcript Identified by AceView	chr1	+	Coding	14984362	14985135
TC0100006972.hg.1	3.8	4.35	0.27		F	F	-1.47	0.2763	0.8442	F	barmorbu.aAug10-unspliced	barmorbu	Transcript Identified by AceView	chr1	+	Coding	14994413	14994941
TC0100006973.hg.1	5.39	4.68	0.79		T	T	1.64	0.3360	0.8758	T	swarkeebu.aAug10-unspliced	swarkeebu	Transcript Identified by AceView	chr1	+	Coding	15023387	15024823
TC0100006974.hg.1	6.82	6.67	0.82		T	T	1.11	0.6619	0.9622	T	swarkeebu.bAug10-unspliced	swarkeebu	Transcript Identified by AceView	chr1	+	Unassigned	15026048	15026711
TC0100006975.hg.1	4.59	5.21	0.13		F	T	-1.54	0.2216	0.8066	F	beymorbu.aAug10-unspliced	beymorbu	Transcript Identified by AceView	chr1	+	Coding	15038686	15040774
TC0100006976.hg.1	5.88	5.81	0.6		T	T	1.05	0.8028	0.9818	T	klyrawbo.aAug10-unspliced	klyrawbo	Transcript Identified by AceView	chr1	+	Coding	15099457	15100606
TC0100006977.hg.1	6.85	7.96	0.66		T	T	-2.15	0.0912	0.6415	T	NM_001136216; NM_001136217; NM_001136218; NM_018022; ENST00000376008; ENST00000376014; ENST00000400796; ENST00000428417; ENST00000434578; ENST00000451326; BC000202; BC000593; BC005177; OTTHUMT00000005698; OTTHUMT00000005699; OTTHUMT00000145238; OTTHUMT00000145239; OTTHUMT00000467178	TMEM51	transmembrane protein 51	chr1	+	Coding	15152532	15220480
TC0100006978.hg.1	6.77	8.07	0.89		T	T	-2.47	0.1185	0.6880	T	blarwabo.aAug10-unspliced	blarwabo	Transcript Identified by AceView	chr1	+	Coding	15182638	15183054
TC0100006979.hg.1	5.52	5.83	0.45		T	T	-1.24	0.5834	0.9484	T	pleebaw.aAug10-unspliced	pleebaw	Transcript Identified by AceView	chr1	+	Unassigned	15202225	15202914
TC0100006980.hg.1	4.73	4.99	0.2		F	T	-1.2	0.4820	0.9251	F	ENST00000612442	RP5-903E17.2		chr1	+	Pseudogene	15226373	15227549
TC0100006982.hg.1	10.27	10.23	1.06		T	T	1.03	0.9654	0.9962	T	NM_024329; ENST00000375980; ENST00000445566; BC007233; BC014923; BC023611; BC068473; OTTHUMT00000006433; OTTHUMT00000006434; uc001awh.2	EFHD2	EF-hand domain family member D2	chr1	+	Coding	15409895	15430343
TC0100006983.hg.1	4.86	4.63	0.54		T	F	1.17	0.3805	0.8943	F	NM_007272; ENST00000375943; ENST00000375949; ENST00000476813; ENST00000483406; BC015118; OTTHUMT00000006435; OTTHUMT00000006436; OTTHUMT00000006437	CTRC	chymotrypsin C (caldecrin)	chr1	+	Multiple_Complex	15438439	15449242
TC0100006984.hg.1	5.46	5.56	0.12		T	T	-1.08	0.8205	0.9834	T				chr1	+	NonCoding	15438505	15439146
TC0100006986.hg.1	7.21	6.74	1.23		T	T	1.38	0.5425	0.9396	T				chr1	+	NonCoding	15470540	15490021
TC0100006987.hg.1	3.95	3.64	0.2		F	F	1.24	0.5377	0.9379	F				chr1	+	NonCoding	15471040	15490886
TC0100006988.hg.1	7.17	6.92	0.33		T	T	1.19	0.9129	0.9929	T				chr1	+	NonCoding	15486437	15487153
TC0100006989.hg.1	11.88	11.85	0.63		T	T	1.02	0.6029	0.9521	T	NM_001287811; NM_015291; NR_109898; ENST00000375838; ENST00000375847; ENST00000375849; ENST00000472665; ENST00000475133; ENST00000479655; ENST00000483270; ENST00000490811; ENST00000495523; ENST00000616884; BC047363; OTTHUMT00000006764; OTTHUMT00000006765; OTTHUMT00000006766; OTTHUMT00000006767; OTTHUMT00000006768; OTTHUMT00000006769; OTTHUMT00000006770; OTTHUMT00000006771; OTTHUMT00000006772	DNAJC16	DnaJ (Hsp40) homolog, subfamily C, member 16	chr1	+	Multiple_Complex	15526813	15592379
TC0100006990.hg.1	7.98	7.73	0.4		T	T	1.19	0.3844	0.8956	T	ENST00000454346	CHCHD2P6	coiled-coil-helix-coiled-coil-helix domain containing 2 pseudogene 6 [Source:HGNC Symbol;Acc:HGNC:39590]	chr1	+	Multiple_Complex	15603740	15605536
TC0100006991.hg.1	10.12	9.35	0.47		T	T	1.7	0.3608	0.8868	T	NM_006511; NM_032341; ENST00000320153; ENST00000345034; ENST00000480945; ENST00000483899; ENST00000486680; ENST00000546927; ENST00000548451; BC006011; OTTHUMT00000006826; OTTHUMT00000006827; OTTHUMT00000006828; OTTHUMT00000006829; OTTHUMT00000145500; OTTHUMT00000404333; OTTHUMT00000404334; uc010obn.2	RSC1A1; DDI2	regulatory solute carrier protein, family 1, member 1; DNA-damage inducible 1 homolog 2	chr1	+	Multiple_Complex	15617458	15669044
TC0100006992.hg.1	8.7	9.12	0.98		T	T	-1.34	0.6784	0.9648	T				chr1	+	NonCoding	15675721	15675998
TC0100006993.hg.1	6.19	6.63	0.23		F	T	-1.36	0.5396	0.9384	F				chr1	+	NonCoding	15677339	15678448
TC0100006994.hg.1	11.67	11.11	0.53		T	T	1.47	0.6546	0.9611	T	NM_015164; ENST00000375793; ENST00000375799; ENST00000462455; ENST00000477849; OTTHUMT00000008463; OTTHUMT00000008464; OTTHUMT00000008465; OTTHUMT00000008466; uc010obo.2	PLEKHM2	pleckstrin homology domain containing, family M (with RUN domain) member 2	chr1	+	Multiple_Complex	15684332	15734769
TC0100006995.hg.1	5.73	5.95	0.53		T	T	-1.17	0.8999	0.9917	T	foyzabo.aAug10-unspliced	foyzabo	Transcript Identified by AceView	chr1	+	Coding	15686030	15686361
TC0100006996.hg.1	7.59	6.77	0.84		T	T	1.77	0.6348	0.9575	T	budu.aAug10-unspliced	budu	Transcript Identified by AceView	chr1	+	Coding	15709122	15709641
TC0100006997.hg.1	8.58	8.33	0.23		T	T	1.19	0.5654	0.9440	T	NM_207348; ENST00000294454; ENST00000465495; ENST00000489568; BC027998; OTTHUMT00000008467; OTTHUMT00000008468; OTTHUMT00000008469	SLC25A34	solute carrier family 25, member 34	chr1	+	Multiple_Complex	15736314	15741396
TC0100006998.hg.1	4.63	4.89	0.45		F	F	-1.2	0.9946	0.9996	F	NM_001013641; ENST00000375782; ENST00000465575; BC127706; BC127707; BC137239; BC137240; OTTHUMT00000008471; OTTHUMT00000008472	TMEM82	transmembrane protein 82	chr1	+	Multiple_Complex	15742422	15747982
TC0100006999.hg.1	8.26	8.95	0.85		T	T	-1.61	0.3259	0.8718	T	NM_001024215; NM_001024216; NM_017556; ENST00000332305; ENST00000375766; ENST00000375771; ENST00000430076; ENST00000431771; ENST00000441801; ENST00000483633; ENST00000496928; ENST00000502638; ENST00000502739; ENST00000508310; ENST00000509138; ENST00000510393; ENST00000510929; ENST00000514156; BC019895; OTTHUMT00000008510; OTTHUMT00000008511; OTTHUMT00000008512; OTTHUMT00000008513; OTTHUMT00000008…	FBLIM1	filamin binding LIM protein 1	chr1	+	Multiple_Complex	15756607	15786594
TC0100007000.hg.1	14.87	15.5	0.09		T	T	-1.54	0.2504	0.8267	T	ENST00000625603; uc057cpf.1	Metazoa_SRP	Metazoan signal recognition particle RNA [Source:RFAM;Acc:RF00017]	chr1	+	NonCoding	15763490	15763757
TC0100007001.hg.1	6.71	7.03	0.09		T	T	-1.25	0.4480	0.9167	T	geyzabo.aAug10-unspliced	geyzabo	Transcript Identified by AceView	chr1	+	Coding	15777661	15778151
TC0100007002.hg.1	5.78	5.88	0.31		T	T	-1.07	0.8760	0.9887	T	ENST00000431782	RPL12P14	ribosomal protein L12 pseudogene 14 [Source:HGNC Symbol;Acc:HGNC:36495]	chr1	+	Pseudogene	15792796	15793285
TC0100007003.hg.1	4.57	5.73	0.26		F	T	-2.22	0.0743	0.6006	F				chr1	+	NonCoding	15807169	15813964
TC0100007004.hg.1	11.38	9.51	0.32		T	T	3.65	0.0123	0.3105	T	ENST00000321418	RP11-169K16.8		chr1	+	Pseudogene	15828232	15828669
TC0100007005.hg.1	6.52	7.86	0.32		T	T	-2.53	0.0291	0.4315	T	gokerbu.aAug10-unspliced	gokerbu	Transcript Identified by AceView	chr1	+	Coding	15836487	15836925
TC0100007006.hg.1	10.68	11.4	0.82		T	T	-1.65	0.1291	0.7048	T	NM_015001; ENST00000375759; ENST00000438066; ENST00000442985; ENST00000471538; ENST00000487496; OTTHUMT00000025993; OTTHUMT00000025994; OTTHUMT00000025995; OTTHUMT00000025996; OTTHUMT00000025997	SPEN	spen family transcriptional repressor	chr1	+	Multiple_Complex	15847864	15940460
TC0100007007.hg.1	7.52	7.9	0.78		T	T	-1.3	0.6571	0.9613	T	juzabo.aAug10-unspliced	juzabo	Transcript Identified by AceView	chr1	+	Coding	15855971	15856347
TC0100007008.hg.1	16.42	17.63	0.16		T	T	-2.3	0.0501	0.5289	T	NR_039973_4	MIR5096	Homo sapiens microRNA 5096 (MIR5096), microRNA.	chr1	+	Precursor_microRNA	15871149	15905467
TC0100007009.hg.1	5.2	6.08	0.2		T	T	-1.84	0.1038	0.6651	T	flarpla.aAug10-unspliced	flarpla	Transcript Identified by AceView	chr1	+	Coding	15903404	15904390
TC0100007010.hg.1	5.48	6.18	0.49		T	T	-1.62	0.4715	0.9224	T				chr1	+	NonCoding	15910897	15910997
TC0100007011.hg.1	6.06	5.88	0.56		T	T	1.13	0.9604	0.9959	T				chr1	+	NonCoding	15946838	15947784
TC0100007012.hg.1	5.8	5.82	0.87		T	T	-1.01	0.5298	0.9357	T	mymy.aAug10-unspliced	mymy	Transcript Identified by AceView	chr1	+	Unassigned	15966494	15967376
TC0100007013.hg.1	6.83	7.6	0.51		T	T	-1.71	0.1929	0.7816	T	ENST00000416882	RP11-5P18.1		chr1	+	Pseudogene	15969632	15970194
TC0100007014.hg.1	2.87	2.81	0.06		F	F	1.04	0.8893	0.9906	F	woykerbu.aAug10-unspliced	woykerbu	Transcript Identified by AceView	chr1	+	Coding	15975921	15976278
TC0100007015.hg.1	8.39	8.26	0.72		T	T	1.09	0.6852	0.9659	T	ENST00000424379	RP11-5P18.3		chr1	+	Multiple_Complex	15988182	15988441
TC0100007016.hg.1	5.06	5.06	0.11		T	T	-1	0.8953	0.9911	T	ENST00000505954	TBC1D3P6	TBC1 domain family member 3 pseudogene 6 [Source:HGNC Symbol;Acc:HGNC:43568]	chr1	+	Multiple_Complex	15989871	15994751
TC0100007017.hg.1	4.88	4.6	0.63		T	T	1.21	0.3238	0.8707	T	NM_178840; ENST00000329454; BC017946; OTTHUMT00000026317	C1orf64	chromosome 1 open reading frame 64	chr1	+	Coding	16004236	16008807
TC0100007019.hg.1	6.6	6.65	0.28		T	T	-1.04	0.9156	0.9930	T				chr1	+	NonCoding	16031853	16034470
TC0100007020.hg.1	6.09	5.7	0.46		T	T	1.32	0.5278	0.9354	T	NM_000085; NM_001165945; ENST00000375667; ENST00000375679; ENST00000431772; ENST00000619181; BC020873; OTTHUMT00000026331; OTTHUMT00000026332; OTTHUMT00000099351	CLCNKB	chloride channel, voltage-sensitive Kb	chr1	+	Coding	16043736	16057326
TC0100007021.hg.1	3.96	4.34	0.61		F	F	-1.31	0.6264	0.9568	F				chr1	+	NonCoding	16072281	16092445
TC0100007022.hg.1	9.68	9.56	0.19		T	T	1.08	0.8297	0.9843	T				chr1	+	NonCoding	16124923	16131377
TC0100007023.hg.1	6.95	6.92	0.15		T	T	1.02	0.9870	0.9986	T	ENST00000424774.1; OTTHUMT00000026325; uc057cqo.1	RP11-276H7.2	putative novel transcript	chr1	+	NonCoding	16155211	16157329
TC0100007024.hg.1	6.08	6.79	0.36		T	T	-1.63	0.1189	0.6886	T	ENST00000426353.1; OTTHUMT00000085369; serrobu.aAug10; uc057cqp.1	RP11-276H7.3; serrobu	putative novel transcript; Transcript Identified by AceView	chr1	+	NonCoding	16159266	16161883
TC0100007025.hg.1	5.83	5.5	0.29		T	T	1.26	0.5445	0.9401	T				chr1	+	NonCoding	16183528	16184162
TC0100007026.hg.1	5.45	5.72	0.4		T	T	-1.21	0.6650	0.9625	T	ENST00000457809.1; OTTHUMT00000006294; uc057cqq.1	ARHGEF19-AS1; RP4-733M16.2	ARHGEF19 antisense RNA 1 [Source:HGNC Symbol;Acc:HGNC:39996]; novel transcript	chr1	+	NonCoding	16197854	16198357
TC0100007027.hg.1	4.13	4.76	0.68		T	T	-1.55	0.3385	0.8770	T				chr1	+	NonCoding	16213587	16216530
TC0100007028.hg.1	6.37	6.22	0.55		T	T	1.11	0.4426	0.9149	T				chr1	+	NonCoding	16220764	16227404
TC0100007029.hg.1	4.3	4.95	0.41		T	T	-1.56	0.4429	0.9149	T				chr1	+	NonCoding	16229021	16231771
TC0100007030.hg.1	6.05	6.04	0.51		F	F	1.01	0.9635	0.9960	F				chr1	+	NonCoding	16237263	16246908
TC0100007031.hg.1	4.53	6.16	0.18		F	T	-3.11	0.0102	0.2869	F	torrobu.aAug10-unspliced	torrobu	Transcript Identified by AceView	chr1	+	Unassigned	16264670	16265309
TC0100007033.hg.1	6.83	9.01	0.57		T	T	-4.53	0.0078	0.2584	T	zawrobu.aAug10-unspliced	zawrobu	Transcript Identified by AceView	chr1	+	Coding	16369282	16369823
TC0100007034.hg.1	5.8	6.7	0.75		T	T	-1.86	0.3117	0.8652	T	sneebaw.aAug10-unspliced	sneebaw	Transcript Identified by AceView	chr1	+	Coding	16375807	16376330
TC0100007035.hg.1	6.23	8.71	0.26		T	T	-5.58	0.0015	0.1405	T	lolerbo.aAug10-unspliced	lolerbo	Transcript Identified by AceView	chr1	+	Coding	16382994	16383331
TC0100007036.hg.1	5.55	5.87	0.6		T	T	-1.24	0.6498	0.9607	T	uc057crh.1	AL358794.1		chr1	+	Precursor_microRNA	16408508	16408583
TC0100007037.hg.1	6.56	4.5	1.06		T	F	4.18	0.1031	0.6641	F				chr1	+	NonCoding	16428642	16431299
TC0100007038.hg.1	11.52	11.14	0.64		T	T	1.3	0.5730	0.9456	T	NM_001145277; NM_001145278; NM_018090; ENST00000337132; ENST00000443980; ENST00000457722; ENST00000459640; ENST00000486390; ENST00000492095; ENST00000496239; ENST00000504551; ENST00000504858; ENST00000508680; ENST00000509727; ENST00000513161; BC017014; BC018914; OTTHUMT00000006680; OTTHUMT00000006681; OTTHUMT00000006682; OTTHUMT00000006683; OTTHUMT00000006684; OTTHUMT00000368119; OTTHUMT000003681…	NECAP2	NECAP endocytosis associated 2	chr1	+	Multiple_Complex	16440672	16460089
TC0100007039.hg.1	6.56	5.52	0.17		T	T	2.04	0.0660	0.5790	T	ENST00000457898.1; OTTHUMT00000006685; uc057crt.1	RP4-798A10.2	novel transcript	chr1	+	NonCoding	16460948	16468481
TC0100007040.hg.1	6.79	7.15	0.37		T	T	-1.28	0.4962	0.9281	T	skukerbu.aAug10-unspliced	skukerbu	Transcript Identified by AceView	chr1	+	Coding	16464922	16465395
TC0100007041.hg.1	5.9	5.85	0.05		T	T	1.04	0.9143	0.9930	T				chr1	+	NonCoding	16470070	16474658
TC0100007042.hg.1	5.64	5.47	0.23		T	T	1.13	0.9347	0.9947	T	muzabo.aAug10-unspliced	muzabo	Transcript Identified by AceView	chr1	+	Multiple_Complex	16492657	16497873
TC0100007043.hg.1	7	6.34	0.49		T	T	1.58	0.1349	0.7146	T	choyrobu.aAug10	choyrobu	Transcript Identified by AceView	chr1	+	NonCoding	16499366	16503988
TC0100007044.hg.1	7.49	7.52	0.55		T	T	-1.02	0.8927	0.9909	T				chr1	+	NonCoding	16506708	16555101
TC0100007045.hg.1	6.43	6.08	0.59		T	T	1.28	0.6000	0.9514	T	snurawbo.aAug10-unspliced	snurawbo	Transcript Identified by AceView	chr1	+	Unassigned	16510399	16512048
TC0100007046.hg.1	5.68	6.08	0.42		T	T	-1.31	0.7735	0.9777	T	ENST00000562878.1; OTTHUMT00000430936; uc057cru.1	RP4-798A10.7	novel transcript	chr1	+	NonCoding	16514643	16515754
TC0100007047.hg.1	5.76	5.87	0.35		T	T	-1.07	0.7802	0.9787	T	ENST00000452795.2; OTTHUMT00000007047; uc057crv.1	RP4-798A10.4	novel trancript	chr1	+	NonCoding	16520694	16521808
TC0100007048.hg.1	4.73	4.54	0.58		F	F	1.14	0.7317	0.9721	F				chr1	+	NonCoding	16528329	16528843
TC0100007049.hg.1	4.2	3.85	0.27		T	F	1.28	0.5036	0.9301	F				chr1	+	NonCoding	16535760	16538174
TC0100007050.hg.1	5.36	5.01	0.11		F	F	1.27	0.5553	0.9421	F	NM_001310155; ENST00000600179; OTTHUMT00000479157	FAM231B	family with sequence similarity 231, member B	chr1	+	Coding	16538724	16540035
TC0100007051.hg.1	5.93	4.76	0.4		T	F	2.26	0.0696	0.5891	F	NR_037446; uc021ogu.1	MIR3675	microRNA 3675	chr1	+	Precursor_microRNA	16548914	16548987
TC0100007052.hg.1	3.87	3.7	0.24		F	F	1.12	0.7348	0.9728	F	shorobu.aAug10-unspliced	shorobu	Transcript Identified by AceView	chr1	+	Coding	16552464	16552877
TC0100007053.hg.1	5.55	6.86	0.76		T	T	-2.49	0.2224	0.8069	T				chr1	+	NonCoding	16558518	16559739
TC0100007054.hg.1	6.39	7.18	0.49		T	T	-1.74	0.1661	0.7548	T	skorkerbu.aAug10-unspliced	skorkerbu	Transcript Identified by AceView	chr1	+	Coding	16582069	16582698
TC0100007055.hg.1	6.72	7.76	0.73		T	T	-2.06	0.0608	0.5620	T	slarkerbu.aAug10-unspliced	slarkerbu	Transcript Identified by AceView	chr1	+	Coding	16588374	16589003
TC0100007056.hg.1	7.46	7.55	0.76		T	T	-1.06	0.6929	0.9669	T	narrobo.aAug10	narrobo	Transcript Identified by AceView	chr1	+	Coding	16592412	16601871
TC0100007057.hg.1	4.73	5.17	0.11		T	T	-1.36	0.4291	0.9105	T	ENST00000607700.1; OTTHUMT00000470983; uc057csc.1	RP5-1182A14.5	novel transcript	chr1	+	NonCoding	16607310	16626815
TC0100007058.hg.1	8.51	8.12	0.68		T	T	1.31	0.2698	0.8409	T	NR_027504; OTTHUMT00000127743	MST1P2	macrophage stimulating 1 (hepatocyte growth factor-like) pseudogene 2	chr1	+	Multiple_Complex	16644399	16650928
TC0100007059.hg.1	4.56	4.83	0.51		F	F	-1.21	0.6493	0.9605	F	speekerbu.aAug10-unspliced	speekerbu	Transcript Identified by AceView	chr1	+	Unassigned	16651874	16652362
TC0100007060.hg.1	7.78	7.98	0.35		T	T	-1.14	0.4649	0.9211	T	OTTHUMT00000487839	RP1-163M9.8	novel transcript	chr1	+	NonCoding	16656879	16667524
TC0100007061.hg.1	6.86	7.12	1.14		T	T	-1.2	0.6643	0.9624	T	meezabo.aAug10-unspliced	meezabo	Transcript Identified by AceView	chr1	+	Coding	16657035	16657754
TC0100007062.hg.1	5.39	6.5	0.69		F	T	-2.15	0.0951	0.6486	F	sporawbo.aAug10-unspliced	sporawbo	Transcript Identified by AceView	chr1	+	Unassigned	16671625	16672131
TC0100007063.hg.1	7.58	7.53	0.23		T	T	1.03	0.9296	0.9942	T	NM_001310138; OTTHUMT00000479158	FAM231C; FAM231A	family with sequence similarity 231, member C; family with sequence similarity 231, member A	chr1	+	Coding	16673003	16673657
TC0100007064.hg.1	4.21	4.39	0.52		F	F	-1.14	0.7441	0.9741	F				chr1	+	NonCoding	16674680	16732676
TC0100007065.hg.1	5.93	4.76	0.4		T	F	2.26	0.0696	0.5891	F	uc021ogy.1	MIR3675	microRNA 3675	chr1	+	Precursor_microRNA	16681255	16681328
TC0100007066.hg.1	5.2	4.47	0.36		F	F	1.66	0.1739	0.7625	F				chr1	+	NonCoding	16687351	16690754
TC0100007067.hg.1	6.29	6.3	0.45		T	T	-1.01	0.7949	0.9807	T				chr1	+	NonCoding	16692484	16694648
TC0100007068.hg.1	4.72	5.29	0.46		F	F	-1.48	0.3601	0.8864	F				chr1	+	NonCoding	16697147	16699485
TC0100007069.hg.1	5.88	6.26	0.52		T	T	-1.3	0.8999	0.9917	T				chr1	+	NonCoding	16699610	16701270
TC0100007070.hg.1	6.99	8.14	0.57		T	T	-2.22	0.0846	0.6252	T	OTTHUMT00000479805; uc057csd.1	RP1-163M9.7	novel transcript	chr1	+	NonCoding	16701546	16705594
TC0100007071.hg.1	3.9	3.34	0.43		F	F	1.47	0.3164	0.8677	F				chr1	+	NonCoding	16708615	16711333
TC0100007072.hg.1	6.32	6.25	0.15		T	T	1.05	0.8776	0.9889	T				chr1	+	NonCoding	16727285	16727355
TC0100007073.hg.1	5.51	5.25	0.48		T	F	1.2	0.6308	0.9573	F				chr1	+	NonCoding	16727994	16731871
TC0100007075.hg.1	14.59	15.42	0.25		T	T	-1.78	0.1169	0.6852	T	ENST00000384659	RNU1-4	RNA, U1 small nuclear 4	chr1	+	Small_RNA	16740516	16740679
TC0100007076.hg.1	8.07	7.7	0.37		T	T	1.29	0.7631	0.9768	T	flawrobu.aAug10-unspliced	flawrobu	Transcript Identified by AceView	chr1	+	Unassigned	16740790	16741967
TC0100007077.hg.1	5.42	5.61	0.25		T	T	-1.14	0.9223	0.9938	T				chr1	+	NonCoding	16756124	16757263
TC0100007078.hg.1	5.89	4.54	0.58		T	F	2.55	0.1287	0.7044	F				chr1	+	NonCoding	16765299	16768461
TC0100007079.hg.1	5.13	4.62	1.4		F	F	1.43	0.4152	0.9056	F				chr1	+	NonCoding	16770775	16772084
TC0100007080.hg.1	6.45	5.91	1.04		T	T	1.45	0.2171	0.8029	T				chr1	+	NonCoding	16772417	16796155
TC0100007081.hg.1	6.4	6.72	0.73		T	T	-1.24	0.2996	0.8586	T	ENST00000414128.1; OTTHUMT00000006253; uc057csg.1	RP11-108M9.2	putative novel transcript	chr1	+	NonCoding	16855407	16859284
TC0100007082.hg.1	3.57	4.06	0.33		F	F	-1.4	0.2711	0.8418	F	sparrawbo.aAug10-unspliced	sparrawbo	Transcript Identified by AceView	chr1	+	Coding	16859655	16860146
TC0100007083.hg.1	4.76	4.6	0.12		F	F	1.12	0.8535	0.9865	F	ENST00000362684.1; ENST00000438002.1; ENST00000451828.1; ENST00000453554.1; ENST00000457856.1; OTTHUMT00000006254; OTTHUMT00000006255; OTTHUMT00000006256; OTTHUMT00000006257; sparbaw.bAug10; sparbaw.cAug10; uc031trc.2; uc057csh.1; uc057csi.1; uc057csj.1; uc057csk.1	U1; RP11-108M9.3; sparbaw; RNU1-5P	U1 spliceosomal RNA [Source:RFAM;Acc:RF00003]; novel transcript; Transcript Identified by AceView; RNA, U1 small nuclear 5, pseudogene [Source:HGNC Symbol;Acc:HGNC:48304]	chr1	+	Multiple_Complex	16870945	16874092
TC0100007084.hg.1	4.7	4.17	0.4		T	T	1.45	0.2660	0.8388	T	ENST00000453917	RP11-108M9.5		chr1	+	Multiple_Complex	16889095	16889602
TC0100007085.hg.1	14.59	15.42	0.25		T	T	-1.78	0.1169	0.6852	T	ENST00000384278	RNU1-2	RNA, U1 small nuclear 2	chr1	+	Small_RNA	16895980	16896143
TC0100007086.hg.1	7.72	7.79	0.61		T	T	-1.05	0.7298	0.9720	T	beepabu.aAug10-unspliced	beepabu	Transcript Identified by AceView	chr1	+	Unassigned	16896491	16897101
TC0100007087.hg.1	6.67	6.7	0.3		T	T	-1.02	0.6924	0.9669	T	fluweybo.aAug10-unspliced	fluweybo	Transcript Identified by AceView	chr1	+	Coding	16897178	16897495
TC0100007088.hg.1	6.23	7.12	0.6		T	T	-1.86	0.1759	0.7640	T				chr1	+	NonCoding	16905206	16905264
TC0100007089.hg.1	6.67	7.03	0.59		T	T	-1.28	0.8140	0.9830	T	geerarbo.aAug10	geerarbo	Transcript Identified by AceView	chr1	+	Unassigned	16915678	16921051
TC0100007090.hg.1	6.36	6.49	0.16		T	T	-1.1	0.8348	0.9851	T	poykeybu.aAug10-unspliced	poykeybu	Transcript Identified by AceView	chr1	+	Coding	16927654	16928830
TC0100007091.hg.1	8.15	9.46	0.95		T	T	-2.47	0.0456	0.5122	T	hsa_circ_0092359	CROCC	Zhang2013 ALT_ACCEPTOR, ALT_DONOR, coding, INTERNAL, intronic best transcript NM_014675	chr1	+	NonCoding	16944903	16945102
TC0100007092.hg.1	5.51	6.06	0.46		T	T	-1.47	0.3097	0.8641	T				chr1	+	NonCoding	16974513	16978542
TC0100007093.hg.1	5.91	5.53	0.21		T	T	1.3	0.5545	0.9420	T	ENST00000446261.1; OTTHUMT00000006616; uc057cte.1	RP1-37C10.3	putative novel transcript	chr1	+	NonCoding	16978926	17005091
TC0100007094.hg.1	3.27	3.29	0.29		F	F	-1.01	0.9657	0.9962	F	plorlobo.aAug10-unspliced	plorlobo	Transcript Identified by AceView	chr1	+	Coding	17012034	17012579
TC0100007095.hg.1	4.39	4.61	0.13		F	F	-1.16	0.7637	0.9769	F	bada.aAug10-unspliced	bada	Transcript Identified by AceView	chr1	+	Unassigned	17019913	17020561
TC0100007096.hg.1	6.25	6.05	0.88		T	T	1.15	0.7623	0.9766	T				chr1	+	NonCoding	17062370	17070204
TC0100007097.hg.1	6.12	5.98	0.31		T	T	1.1	0.9434	0.9952	T	loywabo.aAug10	loywabo	Transcript Identified by AceView	chr1	+	Multiple_Complex	17106816	17117456
TC0100007098.hg.1	4.71	3.74	0.9		F	F	1.96	0.0819	0.6194	F	jarrarbo.aAug10-unspliced	jarrarbo	Transcript Identified by AceView	chr1	+	Coding	17111898	17112539
TC0100007099.hg.1	5.17	4.68	0.33		T	T	1.4	0.4419	0.9145	T				chr1	+	NonCoding	17131530	17140148
TC0100007100.hg.1	7.77	8.4	0.2		T	T	-1.55	0.2638	0.8381	T	ENST00000625593; uc057ctz.1	Y_RNA	Y RNA [Source:RFAM;Acc:RF00019]	chr1	+	NonCoding	17158197	17158284
TC0100007101.hg.1	7.42	6.73	0.9		T	T	1.61	0.3630	0.8879	T	ENST00000412427.1; OTTHUMT00000006615; uc057cua.1	RP11-380J14.1	novel transcript	chr1	+	NonCoding	17189783	17197617
TC0100007102.hg.1	6.5	7.16	0.34		T	T	-1.58	0.2567	0.8325	T	NM_013358; ENST00000375471; ENST00000460293; ENST00000483501; BC130574; BC136402; OTTHUMT00000006621; OTTHUMT00000006622; OTTHUMT00000006797	PADI1	peptidyl arginine deiminase, type I	chr1	+	Multiple_Complex	17205126	17246006
TC0100007103.hg.1	5.24	5.24	0.12		T	T	1	0.9938	0.9995	T	NM_016233; ENST00000375460; BC041592; BC109091; BC109092; OTTHUMT00000006805	PADI3	peptidyl arginine deiminase, type III	chr1	+	Coding	17249098	17284233
TC0100007104.hg.1	7.17	6.95	0.17		T	T	1.16	0.5263	0.9350	T	NR_039768; ENST00000582732	MIR3972	microRNA 3972	chr1	+	Precursor_microRNA	17277889	17277975
TC0100007105.hg.1	5.84	6.01	0.11		T	T	-1.13	0.8157	0.9832	T	NM_012387; ENST00000375448; ENST00000375453; ENST00000467001; ENST00000468945; ENST00000487048; BC025718; OTTHUMT00000006799; OTTHUMT00000006800; OTTHUMT00000006801; OTTHUMT00000006802; OTTHUMT00000006803	PADI4	peptidyl arginine deiminase, type IV	chr1	+	Multiple_Complex	17308195	17364004
TC0100007106.hg.1	3.5	3.56	0.17		F	F	-1.04	0.9438	0.9952	F	koypabu.aAug10-unspliced	koypabu	Transcript Identified by AceView	chr1	+	Coding	17349556	17350333
TC0100007107.hg.1	7.38	8.79	0.71		T	T	-2.66	0.1644	0.7526	T				chr1	+	NonCoding	17351650	17352099
TC0100007108.hg.1	6.29	5.92	0.39		T	T	1.29	0.3534	0.8844	T	NM_207421; ENST00000619609; OTTHUMT00000006804	PADI6	peptidyl arginine deiminase, type VI	chr1	+	Multiple_Complex	17372196	17401699
TC0100007109.hg.1	5.22	6.83	0.66		T	T	-3.05	0.0785	0.6123	T	kyplo.aAug10-unspliced	kyplo	Transcript Identified by AceView	chr1	+	Coding	17405654	17406146
TC0100007110.hg.1	6.74	6.64	0.42		T	T	1.08	0.8435	0.9858	T	ENST00000439577.1; kuplo.cAug10; OTTHUMT00000091165; uc057cui.1	RP1-20B21.4; kuplo	Transcript Identified by AceView; putative novel transcript	chr1	+	NonCoding	17406760	17407382
TC0100007111.hg.1	6.82	6.9	0.34		T	T	-1.06	0.8225	0.9835	T				chr1	+	NonCoding	17409169	17418463
TC0100007112.hg.1	5.19	6.13	0.31		T	T	-1.92	0.0949	0.6481	T				chr1	+	NonCoding	17431341	17547750
TC0100007113.hg.1	5.41	5.28	0.26		T	T	1.09	0.7003	0.9676	T				chr1	+	NonCoding	17438338	17439325
TC0100007114.hg.1	4.67	5.19	0.35		F	T	-1.43	0.5492	0.9411	F				chr1	+	NonCoding	17439834	17450705
TC0100007115.hg.1	4.95	5.92	0.28		F	T	-1.95	0.0648	0.5754	F				chr1	+	NonCoding	17440881	17441562
TC0100007116.hg.1	4.91	5.19	1.06		F	F	-1.21	0.8272	0.9841	F	merpabu.aAug10-unspliced	merpabu	Transcript Identified by AceView	chr1	+	Coding	17530122	17530590
TC0100007117.hg.1	7.65	6.65	0.12		T	T	1.99	0.0864	0.6303	T	NM_001011722; NM_018125; ENST00000167825; ENST00000361221; ENST00000375408; ENST00000375415; ENST00000466782; ENST00000469726; ENST00000482359; ENST00000482892; ENST00000495593; BC117171; BC143347; OTTHUMT00000007147; OTTHUMT00000007148; OTTHUMT00000007149; OTTHUMT00000007150; OTTHUMT00000007151; OTTHUMT00000007152; OTTHUMT00000007153; OTTHUMT00000007154; OTTHUMT00000007155	ARHGEF10L	Rho guanine nucleotide exchange factor 10 like	chr1	+	Multiple_Complex	17539835	17697875
TC0100007118.hg.1	8.5	9.14	0.42		T	T	-1.56	0.2509	0.8272	T	swarfobu.aAug10	swarfobu	Transcript Identified by AceView	chr1	+	Coding	17543758	17562760
TC0100007119.hg.1	7.07	7.24	0.5		T	T	-1.13	0.7415	0.9738	T	smylobo.aAug10-unspliced	smylobo	Transcript Identified by AceView	chr1	+	Coding	17558110	17558496
TC0100007120.hg.1	4.73	4.9	0.53		F	F	-1.12	0.4399	0.9139	F	klawbor.aAug10-unspliced	klawbor	Transcript Identified by AceView	chr1	+	Coding	17566783	17567208
TC0100007121.hg.1	4.48	5.24	0.62		F	T	-1.69	0.1875	0.7758	F	neepabu.aAug10-unspliced	neepabu	Transcript Identified by AceView	chr1	+	Coding	17571618	17572079
TC0100007122.hg.1	5.8	6.3	0.92		T	T	-1.42	0.9815	0.9979	T				chr1	+	NonCoding	17590274	17622565
TC0100007123.hg.1	9.53	10.35	0.13		T	T	-1.76	0.1213	0.6924	T				chr1	+	NonCoding	17675714	17676247
TC0100007124.hg.1	5.27	5.56	0.53		F	T	-1.22	0.6688	0.9631	F	reypabu.aAug10-unspliced	reypabu	Transcript Identified by AceView	chr1	+	Coding	17677704	17678268
TC0100007125.hg.1	5.65	5.38	0.6		T	T	1.21	0.6097	0.9532	T	ENST00000430540.1; OTTHUMT00000007156; sypabu.aAug10; uc057cur.1	RP11-473A10.2; sypabu	putative novel transcript; Transcript Identified by AceView	chr1	+	Multiple_Complex	17717686	17749978
TC0100007126.hg.1	4.12	4.3	0.7		F	F	-1.13	0.8074	0.9823	F	uc057cus.1	AL136529.1		chr1	+	Precursor_microRNA	17747169	17747222
TC0100007127.hg.1	6.92	6.34	0.2		T	T	1.5	0.2525	0.8290	T	NM_030812; ENST00000375406; ENST00000617065; BC028909; OTTHUMT00000007143; uc001bat.3	ACTL8	actin-like 8	chr1	+	Multiple_Complex	17755313	17827063
TC0100007128.hg.1	4.24	3.84	0.81		F	F	1.32	0.5497	0.9411	F	kleeweybo.aAug10-unspliced	kleeweybo	Transcript Identified by AceView	chr1	+	Coding	17843134	17843474
TC0100007129.hg.1	7.04	6.81	1.54		T	T	1.17	0.5066	0.9310	T				chr1	+	NonCoding	17873596	17878142
TC0100007130.hg.1	5.98	6.35	0.43		F	T	-1.3	0.5550	0.9420	F				chr1	+	NonCoding	17947206	17971424
TC0100007131.hg.1	4.87	6.07	0.42		F	T	-2.3	0.0813	0.6180	F				chr1	+	NonCoding	17978762	17988906
TC0100007132.hg.1	6.99	6.07	0.26		T	T	1.89	0.1145	0.6824	T				chr1	+	NonCoding	18015942	18023736
TC0100007133.hg.1	5.9	5.79	0.84		T	T	1.08	0.8829	0.9895	T				chr1	+	NonCoding	18043962	18045670
TC0100007134.hg.1	6.92	6.37	0.79		T	T	1.46	0.4080	0.9034	T				chr1	+	NonCoding	18049863	18053554
TC0100007135.hg.1	8.1	8.77	0.72		T	T	-1.59	0.7001	0.9676	T	NR_125946; ENST00000569711; ENST00000569711.1; OTTHUMT00000431027; uc057cuu.1	LOC101927876; RP11-174G17.2	uncharacterized LOC101927876; novel transcript	chr1	+	NonCoding	18065657	18074412
TC0100007136.hg.1	6.19	5.92	0.81		T	T	1.21	0.3166	0.8677	T	NM_032880; ENST00000251296; ENST00000412684; ENST00000473951; ENST00000497331; BC007618; OTTHUMT00000006924; OTTHUMT00000006925; OTTHUMT00000006926; OTTHUMT00000006927	IGSF21	immunoglobin superfamily, member 21	chr1	+	Multiple_Complex	18107746	18378483
TC0100007137.hg.1	3.57	3.25	0.69		F	F	1.25	0.5113	0.9320	F	ENST00000624418; OTTHUMT00000431035; rire.aAug10-unspliced; uc057cuv.1	RP11-174G17.3; rire	TEC; Transcript Identified by AceView	chr1	+	Coding	18109389	18115861
TC0100007138.hg.1	5.88	6.05	0.22		T	T	-1.12	0.9356	0.9948	T				chr1	+	NonCoding	18258416	18261101
TC0100007139.hg.1	5.02	5.15	0.08		T	T	-1.09	0.7583	0.9760	T				chr1	+	NonCoding	18374570	18375680
TC0100007140.hg.1	5.24	4.49	0.21		T	T	1.69	0.1396	0.7216	T	ENST00000420211.1; OTTHUMT00000006932; uc057cuz.1	RP11-422P22.1	Putative novel transcript	chr1	+	NonCoding	18385829	18388514
TC0100007141.hg.1	5	4.35	0.6		T	F	1.57	0.6198	0.9557	F				chr1	+	NonCoding	18403111	18408628
TC0100007142.hg.1	5.58	7.07	1.98		T	T	-2.81	0.7908	0.9800	T				chr1	+	NonCoding	18442958	18444480
TC0100007143.hg.1	4.68	4.1	0.39		F	F	1.49	0.2994	0.8584	F				chr1	+	NonCoding	18453453	18466707
TC0100007144.hg.1	3.88	4.19	0.16		F	F	-1.24	0.4142	0.9054	F	NM_152375; ENST00000400664; OTTHUMT00000006923	KLHDC7A	kelch domain containing 7A	chr1	+	Multiple_Complex	18480930	18486126
TC0100007145.hg.1	6.5	6.79	0.54		T	T	-1.22	0.6435	0.9595	T	ENST00000596113	DYNLL1P3	dynein, light chain, LC8-type 1 pseudogene 3 [Source:HGNC Symbol;Acc:HGNC:49654]	chr1	+	Multiple_Complex	18513118	18513387
TC0100007146.hg.1	5.79	5.9	0.48		F	F	-1.08	0.5092	0.9316	F	ENST00000450125	RP1-8B22.2		chr1	+	Multiple_Complex	18595414	18595636
TC0100007147.hg.1	5.32	5.51	0.15		T	T	-1.14	0.6995	0.9676	T	NM_001135254; NM_002584; NM_013945; ENST00000375375; ENST00000400661; ENST00000420770; BC121165; BC121166; OTTHUMT00000006928; OTTHUMT00000372482; OTTHUMT00000372483; uc001bay.3	PAX7	paired box 7	chr1	+	Multiple_Complex	18631006	18748875
TC0100007148.hg.1	4.41	4.2	0.41		F	F	1.15	0.4289	0.9105	F	pluma.aAug10-unspliced	pluma	Transcript Identified by AceView	chr1	+	Coding	18743661	18744069
TC0100007149.hg.1	6.73	5.5	0.42		T	T	2.35	0.0281	0.4271	T				chr1	+	NonCoding	18751687	18754302
TC0100007150.hg.1	4.06	4.18	0.73		F	F	-1.09	0.6558	0.9612	F				chr1	+	NonCoding	18758658	18762193
TC0100007151.hg.1	5.24	4.78	0.52		T	T	1.38	0.4384	0.9136	T				chr1	+	NonCoding	18908840	18916439
TC0100007152.hg.1	3.81	4.4	0.29		F	F	-1.51	0.3068	0.8623	F				chr1	+	NonCoding	19034287	19051181
TC0100007153.hg.1	5.81	5.71	0.38		T	F	1.07	0.8552	0.9866	F				chr1	+	NonCoding	19066657	19068402
TC0100007154.hg.1	6.74	6.48	0.47		T	T	1.19	0.9884	0.9987	T				chr1	+	NonCoding	19069453	19074502
TC0100007155.hg.1	4.44	4.34	0.38		T	T	1.07	0.8106	0.9825	T				chr1	+	NonCoding	19139555	19143995
TC0100007156.hg.1	6.21	6.12	0.69		T	T	1.07	0.8569	0.9867	T	skaweybo.aAug10-unspliced	skaweybo	Transcript Identified by AceView	chr1	+	Coding	19147431	19148269
TC0100007157.hg.1	6.42	6.58	0.37		T	T	-1.12	0.7575	0.9760	T	stalobo.aAug10-unspliced	stalobo	Transcript Identified by AceView	chr1	+	Coding	19190610	19191009
TC0100007158.hg.1	8.19	8.11	0.2		T	T	1.06	0.9466	0.9955	T	ENST00000437898.1; OTTHUMT00000092368; uc057cvu.1	RP1-43E13.2	novel transcript	chr1	+	NonCoding	19210275	19240704
TC0100007159.hg.1	7.24	7.88	0.64		T	T	-1.56	0.3180	0.8682	T	steykeybu.aAug10-unspliced	steykeybu	Transcript Identified by AceView	chr1	+	Coding	19235037	19235703
TC0100007160.hg.1	9.75	9.24	0.85		T	T	1.43	0.5224	0.9342	T	NM_016183; ENST00000330263; ENST00000479559; ENST00000493700; BC003013; BC006504; OTTHUMT00000007075; OTTHUMT00000007160; OTTHUMT00000007161	MRTO4	MRT4 homolog, ribosome maturation factor	chr1	+	Multiple_Complex	19251539	19260128
TC0100007161.hg.1	8	6.96	0.96		T	T	2.06	0.4079	0.9033	T	ENST00000604801	RP4-657E11.10		chr1	+	Multiple_Complex	19297080	19297903
TC0100007162.hg.1	10.51	10.8	0.43		T	T	-1.22	0.6053	0.9524	T	NM_001040125; NM_001040126; NM_001287531; NM_017765; NR_109848; ENST00000375153; ENST00000375155; ENST00000400548; ENST00000432465; ENST00000469076; ENST00000497827; BC015324; OTTHUMT00000007164; OTTHUMT00000007255; OTTHUMT00000289784; OTTHUMT00000289785; OTTHUMT00000289786; OTTHUMT00000289787	PQLC2	PQ loop repeat containing 2	chr1	+	Multiple_Complex	19312246	19334437
TC0100007163.hg.1	8.21	7.62	0.64		T	T	1.51	0.3456	0.8803	T				chr1	+	NonCoding	19339171	19374248
TC0100007164.hg.1	6.04	6.98	1.26		T	T	-1.91	0.3934	0.8989	T	kawkorbu.aAug10-unspliced	kawkorbu	Transcript Identified by AceView	chr1	+	Unassigned	19392220	19392547
TC0100007165.hg.1	5.43	4.38	0.4		F	F	2.08	0.0959	0.6503	F	LOC644083.aAug10-unspliced	LOC644083	Transcript Identified by AceView, Entrez Gene ID(s) 644083	chr1	+	Coding	19398875	19401214
TC0100007166.hg.1	6.09	6.41	1.22		T	T	-1.24	0.9708	0.9969	T	sluleybu.aAug10-unspliced	sluleybu	Transcript Identified by AceView	chr1	+	Coding	19411903	19412680
TC0100007167.hg.1	8.98	9.52	0.92		T	T	-1.46	0.4788	0.9241	T	ENST00000481521; uc021ohs.2	RN7SL277P	RNA, 7SL, cytoplasmic 277, pseudogene [Source:HGNC Symbol;Acc:HGNC:46293]	chr1	+	NonCoding	19424384	19424671
TC0100007168.hg.1	5.28	4.88	0.52		F	T	1.32	0.4718	0.9224	F	smoyleybu.aAug10-unspliced	smoyleybu	Transcript Identified by AceView	chr1	+	Coding	19451989	19452644
TC0100007169.hg.1	4.78	5.45	0.77		F	T	-1.59	0.3810	0.8947	F	snorleybu.aAug10-unspliced	snorleybu	Transcript Identified by AceView	chr1	+	Coding	19475001	19475376
TC0100007170.hg.1	5.53	5.54	0.79		T	T	-1	0.5287	0.9354	T	uc057cwy.1	RNU4-28P	RNA, U4 small nuclear 28, pseudogene [Source:HGNC Symbol;Acc:HGNC:46964]	chr1	+	Small_RNA	19510593	19510733
TC0100007171.hg.1	5.46	5.83	0.46		F	T	-1.3	0.2749	0.8435	F				chr1	+	NonCoding	19526176	19531774
TC0100007173.hg.1	6.85	7.52	0.33		T	T	-1.59	0.2599	0.8352	T	NR_077246	RPS14P3	ribosomal protein S14 pseudogene 3	chr1	+	Multiple_Complex	19607807	19608644
TC0100007174.hg.1	5.64	6.18	0.54		F	T	-1.46	0.3658	0.8885	F	zeybey.aAug10-unspliced	zeybey	Transcript Identified by AceView	chr1	+	Unassigned	19649964	19650807
TC0100007175.hg.1	4.17	4.61	0.41		F	F	-1.35	0.7098	0.9694	F	NM_000871; ENST00000289753; BC074995; BC074996; OTTHUMT00000007704	HTR6	5-hydroxytryptamine (serotonin) receptor 6, G protein-coupled	chr1	+	Multiple_Complex	19665287	19680966
TC0100007176.hg.1	5.67	5.06	0.89		T	T	1.52	0.3482	0.8814	T	chuplu.aAug10-unspliced; peekorbu.aAug10-unspliced	chuplu; peekorbu	Transcript Identified by AceView	chr1	+	Multiple_Complex	19682535	19691031
TC0100007177.hg.1	6.12	5.98	0.3		T	T	1.1	0.5462	0.9404	T	chawbo.aAug10	chawbo	Transcript Identified by AceView	chr1	+	Multiple_Complex	19743402	19750187
TC0100007178.hg.1	4.01	4.21	0.73		F	F	-1.15	0.7403	0.9738	F	beelorbu.aAug10-unspliced	beelorbu	Transcript Identified by AceView	chr1	+	Coding	19762013	19762683
TC0100007179.hg.1	4.34	4.48	0.22		F	F	-1.11	0.7020	0.9679	F				chr1	+	NonCoding	19764885	19951326
TC0100007180.hg.1	5.9	6.52	0.26		T	T	-1.54	0.2347	0.8169	T	cheybo.aAug10-unspliced	cheybo	Transcript Identified by AceView	chr1	+	Coding	19765681	19766185
TC0100007181.hg.1	9.26	8.84	0.25		T	T	1.34	0.2847	0.8492	T	chorbo.aAug10-unspliced	chorbo	Transcript Identified by AceView	chr1	+	Coding	19799298	19799677
TC0100007182.hg.1	4.82	5.4	0.16		F	F	-1.49	0.2993	0.8583	F	ENST00000454736.1; OTTHUMT00000007695; uc057cxv.1	RP11-91K11.2	putative novel transcript	chr1	+	NonCoding	19814367	19819502
TC0100007183.hg.1	4.77	5.2	0.83		T	F	-1.35	0.2324	0.8157	F				chr1	+	NonCoding	19861278	19865566
TC0100007184.hg.1	9.61	9.16	0.65		T	T	1.37	0.7991	0.9814	T	NM_015207; ENST00000375120; ENST00000466697; ENST00000481686; OTTHUMT00000007655; OTTHUMT00000007656; OTTHUMT00000007657	OTUD3	OTU deubiquitinase 3	chr1	+	Multiple_Complex	19882395	19912945
TC0100007185.hg.1	6.81	6.71	0.55		T	T	1.07	0.7416	0.9738	T				chr1	+	NonCoding	19937931	19939438
TC0100007186.hg.1	9.25	8.9	0.69		T	T	1.27	0.6545	0.9611	T	ENST00000488028; uc057cxy.1	RN7SL304P	RNA, 7SL, cytoplasmic 304, pseudogene [Source:HGNC Symbol;Acc:HGNC:46320]	chr1	+	NonCoding	19970969	19971269
TC0100007187.hg.1	5.31	5.41	0.75		F	F	-1.07	0.8238	0.9836	F				chr1	+	NonCoding	20026925	20033155
TC0100007188.hg.1	7.83	7.18	0.64		T	T	1.57	0.2373	0.8182	T	NM_000929; ENST00000375108; ENST00000460175; ENST00000465698; ENST00000469069; ENST00000478803; ENST00000486277; ENST00000489871; ENST00000498348; BC036792; OTTHUMT00000007668; OTTHUMT00000007669; OTTHUMT00000007670; OTTHUMT00000007671; OTTHUMT00000007672; OTTHUMT00000007673; OTTHUMT00000007674; OTTHUMT00000091238	PLA2G5	phospholipase A2, group V	chr1	+	Multiple_Complex	20028179	20091901
TC0100007189.hg.1	5.48	5.56	0.24		F	F	-1.05	0.9000	0.9917	F				chr1	+	NonCoding	20115682	20117242
TC0100007190.hg.1	6	5.77	0.12		F	F	1.17	0.7465	0.9746	F				chr1	+	NonCoding	20124318	20125442
TC0100007191.hg.1	7.15	6.04	0.5		T	T	2.16	0.0873	0.6321	T	NM_022819; ENST00000375102; ENST00000465062; OTTHUMT00000007687; OTTHUMT00000007688	PLA2G2F	phospholipase A2, group IIF	chr1	+	Multiple_Complex	20139326	20150386
TC0100007192.hg.1	5.99	5.57	0.39		T	T	1.34	0.2565	0.8322	T				chr1	+	NonCoding	20152104	20152493
TC0100007193.hg.1	4.13	3.53	0.75		F	F	1.52	0.1616	0.7486	F	ENST00000417884.1; ENST00000431027.1; OTTHUMT00000007685; OTTHUMT00000007686; uc057cyn.1; uc057cyo.1	RP3-340N1.2	novel transcript	chr1	+	NonCoding	20154338	20160568
TC0100007194.hg.1	6.55	4.95	0.48		T	T	3.03	0.0237	0.3977	T	NM_152376; ENST00000375099; BC047428; OTTHUMT00000007693	UBXN10	UBX domain protein 10	chr1	+	Coding	20186078	20196048
TC0100007195.hg.1	4.44	4.32	0.15		F	F	1.08	0.8903	0.9906	F				chr1	+	NonCoding	20198991	20202801
TC0100007196.hg.1	6.08	6.87	0.35		T	T	-1.73	0.0940	0.6471	T				chr1	+	NonCoding	20221025	20238316
TC0100007197.hg.1	5.39	5.14	0.26		T	T	1.19	0.6716	0.9637	T	ENST00000435552.1; OTTHUMT00000007692; uc057cyr.1; zyler.aAug10	RP3-340N1.6; zyler	putative novel transcript; Transcript Identified by AceView	chr1	+	Multiple_Complex	20243095	20244655
TC0100007198.hg.1	4.6	4.23	0.23		F	F	1.3	0.6131	0.9540	F				chr1	+	NonCoding	20254234	20274996
TC0100007199.hg.1	7.08	6.96	0.24		T	T	1.08	0.9562	0.9957	T	NM_001039500; ENST00000289815; ENST00000375079; ENST00000467486; ENST00000473325; ENST00000485375; ENST00000525343; ENST00000530722; ENST00000534075; OTTHUMT00000007945; OTTHUMT00000007946; OTTHUMT00000007947; OTTHUMT00000242830; OTTHUMT00000389807; OTTHUMT00000389808; OTTHUMT00000389809; uc009vps.2	VWA5B1	von Willebrand factor A domain containing 5B1	chr1	+	Multiple_Complex	20290919	20354894
TC0100007200.hg.1	5.51	5.28	0.23		T	T	1.17	0.6316	0.9573	T				chr1	+	NonCoding	20380116	20381540
TC0100007201.hg.1	5.15	5.51	0.71		T	T	-1.28	0.9387	0.9951	T	swawfobu.aAug10	swawfobu	Transcript Identified by AceView	chr1	+	Coding	20411038	20413771
TC0100007202.hg.1	5.59	5.58	0.61		T	T	1	0.6850	0.9659	T				chr1	+	NonCoding	20476301	20478658
TC0100007203.hg.1	7.3	8.18	0.11		T	T	-1.83	0.1247	0.6979	T				chr1	+	NonCoding	20486110	20491180
TC0100007204.hg.1	5.96	5.55	0.44		T	F	1.33	0.4677	0.9216	F	ENST00000443195	RPS4XP4	ribosomal protein S4X pseudogene 4 [Source:HGNC Symbol;Acc:HGNC:36545]	chr1	+	Pseudogene	20525989	20526751
TC0100007205.hg.1	4.78	4.48	0.43		F	F	1.23	0.9185	0.9932	F	NM_207334; ENST00000332947; BC142610; BC142686; OTTHUMT00000127759	FAM43B	family with sequence similarity 43, member B	chr1	+	Coding	20552439	20555020
TC0100007206.hg.1	5.08	4.99	0.05		T	T	1.06	0.8662	0.9878	T	NM_001785; ENST00000375071; ENST00000461985; BC054036; OTTHUMT00000007965; OTTHUMT00000007966	CDA	cytidine deaminase	chr1	+	Multiple_Complex	20588948	20618908
TC0100007207.hg.1	11.68	9.03	1.08		T	T	6.29	0.0440	0.5063	T	NM_032409; NR_106732; ENST00000321556; ENST00000400490; ENST00000492302; ENST00000622012; BC028215; OTTHUMT00000007954; OTTHUMT00000007955; OTTHUMT00000007956; uc001bdm.3	PINK1; MIR6084	PTEN induced putative kinase 1; microRNA 6084	chr1	+	Multiple_Complex	20633455	20651511
TC0100007208.hg.1	7.58	8.12	0.22		T	T	-1.45	0.3643	0.8880	T	kolorbu.aAug10-unspliced	kolorbu	Transcript Identified by AceView	chr1	+	Coding	20641519	20641928
TC0100007209.hg.1	4.99	4.9	0.62		F	F	1.06	0.8651	0.9878	F				chr1	+	NonCoding	20661703	20663340
TC0100007210.hg.1	3.94	4.08	0.08		F	F	-1.1	0.7516	0.9756	F				chr1	+	NonCoding	20667023	20673152
TC0100007211.hg.1	5.24	5.6	0.25		T	T	-1.28	0.4815	0.9248	T	korlorbu.aAug10-unspliced	korlorbu	Transcript Identified by AceView	chr1	+	Multiple_Complex	20696992	20708884
TC0100007212.hg.1	6.69	5.22	0.63		T	F	2.78	0.0462	0.5149	F	mire.aAug10-unspliced	mire	Transcript Identified by AceView	chr1	+	Coding	20718136	20720598
TC0100007213.hg.1	8.76	8.55	0.2		T	T	1.16	0.8423	0.9857	T	beyweebo.bAug10; ENST00000436642.1; OTTHUMT00000007456; uc057czw.1	beyweebo; RP5-930J4.2	Transcript Identified by AceView; putative novel transcript	chr1	+	Multiple_Complex	20732880	20733952
TC0100007214.hg.1	9.77	8.6	1.11		T	T	2.25	0.3695	0.8901	T	ENST00000413451.1	RP5-930J4.4		chr1	+	NonCoding	20742987	20744292
TC0100007215.hg.1	6	6.99	0.32		T	T	-1.98	0.1082	0.6722	T				chr1	+	NonCoding	20753695	20757296
TC0100007216.hg.1	6.95	8.92	0.19		T	T	-3.91	0.0061	0.2365	T	nokumo.aAug10-unspliced	nokumo	Transcript Identified by AceView	chr1	+	Unassigned	20775025	20776274
TC0100007217.hg.1	6.4	6.45	0.41		T	T	-1.04	0.6236	0.9564	T	keelarbo.aAug10-unspliced	keelarbo	Transcript Identified by AceView	chr1	+	Coding	20820589	20821012
TC0100007218.hg.1	4.03	3.76	0.77		F	F	1.21	0.3205	0.8691	F	uc057dal.1	RNU7-200P	RNA, U7 small nuclear 200 pseudogene [Source:HGNC Symbol;Acc:HGNC:45734]	chr1	+	Small_RNA	20841241	20841302
TC0100007219.hg.1	7	7.57	0.33		T	T	-1.47	0.4824	0.9252	T	tyklor.aAug10-unspliced	tyklor	Transcript Identified by AceView	chr1	+	Unassigned	21029738	21031183
TC0100007220.hg.1	6.74	7.93	0.5		T	T	-2.28	0.1059	0.6683	T	nalarbo.aAug10-unspliced	nalarbo	Transcript Identified by AceView	chr1	+	Coding	21061845	21062263
TC0100007221.hg.1	4.99	5.44	0.8		T	T	-1.37	0.5414	0.9392	T	ENST00000430808	HSPE1P27	heat shock protein family E (Hsp10) member 1 pseudogene 27 [Source:HGNC Symbol;Acc:HGNC:49346]	chr1	+	Multiple_Complex	21161475	21162081
TC0100007222.hg.1	15.08	14.91	0.15		T	T	1.12	0.7513	0.9756	T	dafarbu.aAug10	dafarbu	Transcript Identified by AceView	chr1	+	Unassigned	21170396	21171221
TC0100007223.hg.1	5.57	6.01	0.25		F	T	-1.36	0.3739	0.8916	F				chr1	+	NonCoding	21175113	21176212
TC0100007224.hg.1	4.88	4.96	0.26		T	T	-1.06	0.6536	0.9609	T	ENST00000416959.1; flawbo.aAug10; OTTHUMT00000007466; uc057day.1	RP3-329E20.2; flawbo	Transcript Identified by AceView; novel transcript	chr1	+	NonCoding	21266082	21267251
TC0100007225.hg.1	6.76	6.6	0.32		T	T	1.12	0.7786	0.9786	T	fleybo.aAug10-unspliced	fleybo	Transcript Identified by AceView	chr1	+	Coding	21281248	21281710
TC0100007226.hg.1	6.62	6.22	0.73		T	T	1.32	0.5358	0.9371	T				chr1	+	NonCoding	21285625	21286571
TC0100007227.hg.1	3.57	3.79	0.46		T	T	-1.17	0.7396	0.9736	T				chr1	+	NonCoding	21288485	21290079
TC0100007228.hg.1	5.18	5.34	0.32		T	T	-1.12	0.9575	0.9957	T	NR_038404; ENST00000449034; ENST00000449034.1; OTTHUMT00000007832; uc001beo.3	LOC100506801; RP5-1071N3.1	uncharacterized LOC100506801; putative novel transcript	chr1	+	NonCoding	21293290	21299869
TC0100007229.hg.1	4.43	4.93	0.35		F	T	-1.42	0.5653	0.9440	F	teyklor.aAug10-unspliced	teyklor	Transcript Identified by AceView	chr1	+	Coding	21303018	21303474
TC0100007230.hg.1	5.04	4.97	0.82		F	F	1.05	0.9218	0.9937	F	blarlorbu.aAug10-unspliced	blarlorbu	Transcript Identified by AceView	chr1	+	Coding	21305891	21306263
TC0100007231.hg.1	4.12	4.4	0.28		F	F	-1.22	0.5820	0.9479	F	swarkorbu.aAug10-unspliced	swarkorbu	Transcript Identified by AceView	chr1	+	Unassigned	21310135	21311493
TC0100007233.hg.1	9.81	9	1.09		T	T	1.75	0.8359	0.9852	T	ENST00000486095	PPP1R11P1	protein phosphatase 1 regulatory inhibitor subunit 11 pseudogene 1 [Source:HGNC Symbol;Acc:HGNC:16326]	chr1	+	Pseudogene	21397987	21398362
TC0100007234.hg.1	5.43	5.87	0.55		T	T	-1.35	0.4038	0.9021	T	ENST00000423921.1; ENST00000444647.1; OTTHUMT00000008191; OTTHUMT00000008192; uc057dbc.1; uc057dbd.1	RP11-293F5.1	putative novel transcript	chr1	+	NonCoding	21415898	21417492
TC0100007235.hg.1	6.68	8.91	0.67		T	T	-4.68	0.0219	0.3860	T				chr1	+	NonCoding	21418289	21420016
TC0100007236.hg.1	7.01	6.56	0.6		T	T	1.37	0.7112	0.9696	T	ENST00000481504	HS6ST1P1	heparan sulfate 6-O-sulfotransferase 1 pseudogene 1 [Source:HGNC Symbol;Acc:HGNC:31835]	chr1	+	Pseudogene	21428303	21429536
TC0100007237.hg.1	5.3	5.39	0.31		F	F	-1.06	0.6092	0.9531	F	berkoybu.aAug10-unspliced	berkoybu	Transcript Identified by AceView	chr1	+	Coding	21430355	21430978
TC0100007238.hg.1	8.36	8.39	0.51		T	T	-1.02	0.8788	0.9891	T	deykoybu.aAug10-unspliced	deykoybu	Transcript Identified by AceView	chr1	+	Unassigned	21431578	21432228
TC0100007239.hg.1	5.89	6.11	0.24		T	T	-1.17	0.7062	0.9686	T	ENST00000436658	CROCCP5	ciliary rootlet coiled-coil, rootletin pseudogene 5 [Source:HGNC Symbol;Acc:HGNC:43865]	chr1	+	Multiple_Complex	21434318	21437558
TC0100007240.hg.1	9.14	9.1	0.57		T	T	1.03	0.6408	0.9588	T	NM_001256416; NM_001256417; NM_032264; NR_046176; ENST00000318220; ENST00000318249; ENST00000342104; ENST00000434838; ENST00000454000; ENST00000467103; ENST00000469876; ENST00000475869; ENST00000477050; ENST00000478653; ENST00000485941; ENST00000486229; ENST00000619554; BC024011; OTTHUMT00000008190; OTTHUMT00000008193; OTTHUMT00000008194; OTTHUMT00000021355; OTTHUMT00000021356; OTTHUMT00000021357…	NBPF3	neuroblastoma breakpoint family, member 3	chr1	+	Multiple_Complex	21440090	21485005
TC0100007241.hg.1	7.85	9.16	0.72		T	T	-2.49	0.0826	0.6209	T				chr1	+	NonCoding	21459059	21463774
TC0100007242.hg.1	8.11	9.99	0.78		T	T	-3.7	0.0267	0.4166	T	warrarbo.aAug10-unspliced	warrarbo	Transcript Identified by AceView	chr1	+	Unassigned	21466283	21466744
TC0100007243.hg.1	6.55	5.95	0.69		T	T	1.51	0.4189	0.9067	T	NM_000478; NM_001127501; NM_001177520; ENST00000374829; ENST00000374830; ENST00000374832; ENST00000374840; ENST00000468526; ENST00000539907; ENST00000540617; BC021289; BC066116; BC090861; BC110909; BC126165; BC136325; OTTHUMT00000008202; OTTHUMT00000008203; OTTHUMT00000008204; OTTHUMT00000008205; OTTHUMT00000008206; OTTHUMT00000476516; OTTHUMT00000476517	ALPL	alkaline phosphatase, liver/bone/kidney	chr1	+	Multiple_Complex	21509365	21578412
TC0100007244.hg.1	4.85	4.32	0.3		F	F	1.44	0.3153	0.8669	F	klulorbu.aAug10-unspliced	klulorbu	Transcript Identified by AceView	chr1	+	Coding	21569826	21570221
TC0100007245.hg.1	4.69	4.62	0.59		F	F	1.05	0.6751	0.9642	F	klawlorbu.aAug10-unspliced	klawlorbu	Transcript Identified by AceView	chr1	+	Coding	21576929	21577376
TC0100007246.hg.1	4.73	5.06	0.15		T	T	-1.26	0.5873	0.9492	T	ENST00000457706.1; OTTHUMT00000092373; uc057dbr.1	RP11-63N8.3	novel transcript	chr1	+	NonCoding	21586472	21591187
TC0100007247.hg.1	4.68	4.45	0.37		F	F	1.17	0.9366	0.9948	F	vuklor.aAug10	vuklor	Transcript Identified by AceView	chr1	+	NonCoding	21633449	21637804
TC0100007248.hg.1	4.98	5.35	0.53		T	T	-1.29	0.5122	0.9321	T				chr1	+	NonCoding	21667483	21674353
TC0100007249.hg.1	5.27	5.44	0.04		F	F	-1.13	0.7138	0.9698	F	fyworbo.aAug10-unspliced	fyworbo	Transcript Identified by AceView	chr1	+	Coding	21668946	21669308
TC0100007250.hg.1	6.03	5.17	0.74		F	F	1.81	0.2100	0.7970	F	plorlorbu.aAug10-unspliced	plorlorbu	Transcript Identified by AceView	chr1	+	Coding	21691639	21692135
TC0100007251.hg.1	3.44	4.85	0.16		T	T	-2.65	0.0204	0.3753	T	uc057dch.1	U7	U7 small nuclear RNA [Source:RFAM;Acc:RF00066]	chr1	+	Small_RNA	21741140	21741195
TC0100007252.hg.1	7.26	6.74	0.25		T	T	1.44	0.4526	0.9181	T	ENST00000434488	RP11-132G19.3		chr1	+	Pseudogene	21768269	21768575
TC0100007253.hg.1	6.53	6.67	0.22		T	T	-1.1	0.5946	0.9505	T				chr1	+	NonCoding	21790043	21790350
TC0100007254.hg.1	7.3	7.11	0.4		T	T	1.14	0.7290	0.9719	T	NM_001013693; ENST00000344642; ENST00000484271; ENST00000543870; BC146860; OTTHUMT00000007601; OTTHUMT00000007602; uc001bfg.1	LDLRAD2	low density lipoprotein receptor class A domain containing 2	chr1	+	Multiple_Complex	21812265	21825221
TC0100007255.hg.1	4.75	4.16	0.55		F	F	1.51	0.2606	0.8356	F	hsa_circ_0008411	HSPG2	Jeck2013 ANTISENSE, CDS, coding, INTERNAL, intronic, OVCODE, OVEXON best transcript NM_005529	chr1	+	NonCoding	21847534	21847691
TC0100007256.hg.1	6.38	6.95	0.41		T	T	-1.49	0.3423	0.8785	T				chr1	+	NonCoding	21852560	21856151
TC0100007257.hg.1	4.11	4.25	0.12		F	F	-1.1	0.7734	0.9777	F	klerkoybu.aAug10-unspliced	klerkoybu	Transcript Identified by AceView	chr1	+	Coding	21875290	21875621
TC0100007258.hg.1	5.13	5.39	0.39		T	T	-1.2	0.5847	0.9487	T				chr1	+	NonCoding	21897775	21903810
TC0100007259.hg.1	6.96	5.46	0.44		T	T	2.83	0.0289	0.4307	T	ENST00000423231	RP11-26H16.1		chr1	+	Pseudogene	21908098	21908580
TC0100007260.hg.1	4.38	5.58	0.85		F	F	-2.3	0.1323	0.7103	F	garworbo.aAug10-unspliced	garworbo	Transcript Identified by AceView	chr1	+	Coding	21923513	21923955
TC0100007261.hg.1	5.82	5.53	0.16		T	T	1.23	0.5367	0.9375	T	NM_007352; ENST00000337107; ENST00000374666; ENST00000400277; ENST00000473526; BC005216; OTTHUMT00000007797; OTTHUMT00000096534; OTTHUMT00000096535; OTTHUMT00000096536	CELA3B	chymotrypsin-like elastase family, member 3B	chr1	+	Multiple_Complex	21976925	21998642
TC0100007262.hg.1	6.69	6.07	0.4		T	T	1.54	0.2634	0.8379	T	ENST00000485776; uc057ddd.1	RN7SL386P	RNA, 7SL, cytoplasmic 386, pseudogene [Source:HGNC Symbol;Acc:HGNC:46402]	chr1	+	NonCoding	21987481	21987777
TC0100007263.hg.1	6.8	6.92	1		T	T	-1.09	0.8554	0.9866	T	uc057dde.1	RNU6-1022P	RNA, U6 small nuclear 1022, pseudogene [Source:HGNC Symbol;Acc:HGNC:47985]	chr1	+	Small_RNA	21987816	21987919
TC0100007264.hg.1	4.04	3.73	0.12		T	F	1.24	0.4440	0.9153	F	NM_005747; ENST00000290122; ENST00000374663; ENST00000400271; BC005918; BC007028; BC008383; BC015103; OTTHUMT00000007791; OTTHUMT00000007793; OTTHUMT00000096533	CELA3A	chymotrypsin-like elastase family, member 3A	chr1	+	Coding	22001656	22012542
TC0100007265.hg.1	6.29	6.44	0.37		T	T	-1.11	0.7425	0.9739	T	ENST00000466485; uc057ddh.1	RN7SL186P	RNA, 7SL, cytoplasmic 186, pseudogene [Source:HGNC Symbol;Acc:HGNC:46202]	chr1	+	NonCoding	22010650	22010946
TC0100007266.hg.1	7.01	6.97	0.95		F	T	1.03	0.8390	0.9855	F	uc057ddi.1	RNU6-776P	RNA, U6 small nuclear 776, pseudogene [Source:HGNC Symbol;Acc:HGNC:47739]	chr1	+	Small_RNA	22010985	22011088
TC0100007267.hg.1	8.18	8.68	0.48		T	T	-1.41	0.2871	0.8502	T	NR_023918; NR_023919; NR_109759; NR_109760; NR_109761; NR_109762; ENST00000404210; ENST00000416769; ENST00000420503; ENST00000434233; ENST00000452322	LINC00339	long intergenic non-protein coding RNA 339	chr1	+	NonCoding	22025188	22031224
TC0100007268.hg.1	16.55	15.79	0.28		T	T	1.7	0.2590	0.8342	T	NM_001039802; NM_001791; NM_044472; ENST00000315554; ENST00000344548; ENST00000400259; ENST00000411827; ENST00000498236; BC002711; BC003682; BC018266; OTTHUMT00000007787; OTTHUMT00000008075; OTTHUMT00000008076; OTTHUMT00000008077	CDC42	cell division cycle 42	chr1	+	Multiple_Complex	22052627	22092946
TC0100007269.hg.1	6.53	8.29	0.06		T	T	-3.37	0.0077	0.2567	T	ENST00000431803.2; OTTHUMT00000008082; uc057ddo.1	CDC42-IT1; RP1-224A6.6	CDC42 intronic transcript 1 (non-protein coding) [Source:HGNC Symbol;Acc:HGNC:41317]; novel transcript; CDC42 intronic transcript 1 [Source:HGNC Symbol;Acc:HGNC:41317]	chr1	+	NonCoding	22059197	22064199
TC0100007270.hg.1	6.52	8	0.58		T	T	-2.79	0.0184	0.3594	T	ENST00000606754.1; OTTHUMT00000471006; uc057ddp.1	RP1-224A6.9	novel transcript	chr1	+	NonCoding	22100613	22101360
TC0100007271.hg.1	6.62	8.39	0.85		T	T	-3.41	0.0350	0.4638	T	wularbo.aAug10-unspliced	wularbo	Transcript Identified by AceView	chr1	+	Unassigned	22104832	22105049
TC0100007273.hg.1	4.14	4.19	0.42		F	F	-1.03	0.7152	0.9700	F				chr1	+	NonCoding	22143667	22148775
TC0100007274.hg.1	5.27	5.83	0.41		T	T	-1.48	0.4868	0.9262	T	goyworbo.aAug10-unspliced	goyworbo	Transcript Identified by AceView	chr1	+	Coding	22221416	22221914
TC0100007275.hg.1	5.16	5.09	0.12		T	T	1.05	0.9860	0.9985	T				chr1	+	NonCoding	22256327	22258095
TC0100007276.hg.1	9.81	9.34	0.13		T	T	1.38	0.4088	0.9035	T	NR_039613; ENST00000581169	MIR4418	microRNA 4418	chr1	+	Precursor_microRNA	22266239	22266300
TC0100007277.hg.1	6.62	6.07	0.4		T	T	1.46	0.5285	0.9354	T				chr1	+	NonCoding	22276104	22278473
TC0100007279.hg.1	4.61	4.78	0.49		F	F	-1.13	0.4406	0.9140	F				chr1	+	NonCoding	22339599	22341023
TC0100007280.hg.1	5.15	4.56	0.38		T	T	1.51	0.1589	0.7462	T	perwabo.aAug10-unspliced	perwabo	Transcript Identified by AceView	chr1	+	Multiple_Complex	22342322	22352899
TC0100007281.hg.1	4.66	5.06	0.87		T	T	-1.32	0.8904	0.9907	T				chr1	+	NonCoding	22383839	22386223
TC0100007282.hg.1	4.79	5.15	0.98		F	F	-1.28	0.8099	0.9825	F				chr1	+	NonCoding	22399794	22401779
TC0100007283.hg.1	10.28	10.1	0.94		T	T	1.14	0.6598	0.9618	T	NM_001083621; NM_014870; ENST00000374651; ENST00000375647; ENST00000400239; ENST00000404138; BC114607; OTTHUMT00000008094; OTTHUMT00000008095; uc001bft.2; uc009vqi.1	ZBTB40	zinc finger and BTB domain containing 40	chr1	+	Multiple_Complex	22451851	22531157
TC0100007284.hg.1	6.96	7.92	0.23		T	T	-1.95	0.0846	0.6253	T	ENST00000438551.1; OTTHUMT00000096540; uc057ddu.1	ZBTB40-IT1; RP1-61A9.4	ZBTB40 intronic transcript 1 (non-protein coding) [Source:HGNC Symbol;Acc:HGNC:41493]; novel transcript; ZBTB40 intronic transcript 1 [Source:HGNC Symbol;Acc:HGNC:41493]	chr1	+	NonCoding	22517474	22519708
TC0100007285.hg.1	7.64	7.61	0.31		T	T	1.02	0.8246	0.9838	T				chr1	+	NonCoding	22532638	22534073
TC0100007286.hg.1	6.14	6.5	0.19		F	T	-1.29	0.3500	0.8825	F	doloybu.aAug10-unspliced	doloybu	Transcript Identified by AceView	chr1	+	Coding	22539662	22540365
TC0100007287.hg.1	5.02	4.64	0.25		F	F	1.3	0.4707	0.9224	F				chr1	+	NonCoding	22544123	22548881
TC0100007288.hg.1	3.96	3.82	0.17		F	T	1.1	0.7639	0.9769	F	NM_001006943; NM_020526; ENST00000166244; ENST00000374644; ENST00000538803; OTTHUMT00000008085; OTTHUMT00000008086	EPHA8	EPH receptor A8	chr1	+	Multiple_Complex	22563511	22603594
TC0100007289.hg.1	3.68	4.16	0.75		F	F	-1.4	0.9329	0.9945	F				chr1	+	NonCoding	22610840	22619658
TC0100007290.hg.1	5.43	5.25	0.62		T	T	1.13	0.7386	0.9735	T	NM_015991; ENST00000374642; ENST00000402322; ENST00000438241; BC030153; BC071986; OTTHUMT00000008087; OTTHUMT00000096526; OTTHUMT00000317635	C1QA	complement component 1, q subcomponent, A chain	chr1	+	Coding	22636506	22639682
TC0100007291.hg.1	5.7	5.41	0.65		T	T	1.22	0.4375	0.9136	T	NM_001114101; NM_172369; ENST00000374637; ENST00000374639; ENST00000374640; BC009016; OTTHUMT00000008083; OTTHUMT00000008084; OTTHUMT00000096530	C1QC	complement component 1, q subcomponent, C chain	chr1	+	Coding	22643625	22648110
TC0100007292.hg.1	5.41	5.56	0.13		T	T	-1.11	0.7581	0.9760	T	NM_000491; ENST00000314933; ENST00000432749; ENST00000509305; ENST00000510260; BC008983; OTTHUMT00000008092; OTTHUMT00000008093; OTTHUMT00000359669; uc001bgd.3	C1QB	complement component 1, q subcomponent, B chain	chr1	+	Coding	22652762	22661538
TC0100007293.hg.1	4.95	4.02	0.96		F	F	1.91	0.3217	0.8697	F				chr1	+	NonCoding	22669909	22690726
TC0100007294.hg.1	5.65	5.66	0.61		T	T	-1	0.9811	0.9979	T				chr1	+	NonCoding	22681040	22682448
TC0100007295.hg.1	12.64	14.4	1.14		T	T	-3.39	0.0626	0.5680	T	NM_001309192; NM_001309193; NM_004442; NM_017449; ENST00000374627; ENST00000374630; ENST00000374632; ENST00000400191; ENST00000465676; ENST00000490436; ENST00000544305; OTTHUMT00000008059; OTTHUMT00000008060; OTTHUMT00000008061; OTTHUMT00000008062; OTTHUMT00000008063; OTTHUMT00000008064	EPHB2	EPH receptor B2	chr1	+	Multiple_Complex	22710838	22921500
TC0100007296.hg.1	8.09	8.09	1.02		T	T	1	0.9338	0.9945	T	NR_039832; ENST00000581646; uc021oib.1	MIR4684	microRNA 4684	chr1	+	Precursor_microRNA	22719517	22719598
TC0100007297.hg.1	6.3	8.15	0.46		T	T	-3.6	0.0121	0.3083	T	ferloybu.aAug10-unspliced	ferloybu	Transcript Identified by AceView	chr1	+	Coding	22741014	22741679
TC0100007298.hg.1	5.77	6.94	0.28		T	T	-2.26	0.0410	0.4933	T	goloybu.aAug10-unspliced	goloybu	Transcript Identified by AceView	chr1	+	Coding	22810158	22810676
TC0100007299.hg.1	6.86	6.62	0.66		T	T	1.18	0.6995	0.9676	T	weyklor.aAug10-unspliced	weyklor	Transcript Identified by AceView	chr1	+	Unassigned	22816637	22817034
TC0100007300.hg.1	6.14	8.6	0.73		F	T	-5.51	0.0058	0.2311	F	worklor.aAug10-unspliced	worklor	Transcript Identified by AceView	chr1	+	Coding	22837549	22838471
TC0100007301.hg.1	6.48	7.59	0.34		T	T	-2.15	0.1139	0.6813	T				chr1	+	NonCoding	22941713	22948313
TC0100007302.hg.1	5.71	5.57	0.34		F	F	1.1	0.9146	0.9930	F				chr1	+	NonCoding	22984610	22985118
TC0100007303.hg.1	12.81	12.01	1.02		T	T	1.75	0.7893	0.9799	T	NM_001009999; NM_015013; NR_036057; ENST00000356634; ENST00000400181; ENST00000465864; ENST00000481879; ENST00000494920; ENST00000577915; ENST00000602503; BC040194; BC048134; OTTHUMT00000008880; OTTHUMT00000008881; OTTHUMT00000008882; OTTHUMT00000091249; OTTHUMT00000091250; OTTHUMT00000467521; uc021oid.1	KDM1A; MIR3115	lysine (K)-specific demethylase 1A; microRNA 3115	chr1	+	Multiple_Complex	23019448	23083691
TC0100007304.hg.1	7.3	8.7	0.08		T	T	-2.64	0.0198	0.3713	T	zyklor.aAug10-unspliced	zyklor	Transcript Identified by AceView	chr1	+	Unassigned	23065472	23065745
TC0100007305.hg.1	6.32	7.12	0.16		T	T	-1.74	0.1316	0.7091	T	KDM1A.kAug10-unspliced	KDM1A	Transcript Identified by AceView, Entrez Gene ID(s) 23028	chr1	+	Unassigned	23075097	23076965
TC0100007306.hg.1	5.41	5.43	0.32		F	F	-1.01	0.7537	0.9758	F				chr1	+	NonCoding	23103128	23119164
TC0100007307.hg.1	5.17	3.96	1.41		F	F	2.32	0.1825	0.7709	F	zoklor.aAug10-unspliced	zoklor	Transcript Identified by AceView	chr1	+	Unassigned	23124431	23125092
TC0100007308.hg.1	6.49	6.37	0.08		T	T	1.09	0.7315	0.9721	T	ENST00000450968	RP5-979D14.1		chr1	+	Multiple_Complex	23140325	23141142
TC0100007309.hg.1	5.8	6.46	0.74		F	T	-1.58	0.3297	0.8731	F	uc057det.1	RNU6-514P	RNA, U6 small nuclear 514, pseudogene [Source:HGNC Symbol;Acc:HGNC:47477]	chr1	+	Small_RNA	23162704	23162810
TC0100007310.hg.1	6.15	7.6	0.44		T	T	-2.74	0.0318	0.4470	T	ENST00000516769	RNU6-135P	RNA, U6 small nuclear 135, pseudogene [Source:HGNC Symbol;Acc:HGNC:47098]	chr1	+	Small_RNA	23163953	23164053
TC0100007312.hg.1	7.39	5.93	0.8		T	T	2.76	0.1810	0.7693	T	ENST00000442089	RP5-1057J7.1		chr1	+	Multiple_Complex	23244765	23245224
TC0100007313.hg.1	5.06	5.09	0.54		F	T	-1.02	0.9435	0.9952	F				chr1	+	NonCoding	23277711	23296475
TC0100007314.hg.1	6.16	5.71	0.48		T	T	1.36	0.4848	0.9258	T	shorlarbo.aAug10-unspliced	shorlarbo	Transcript Identified by AceView	chr1	+	Coding	23319157	23320042
TC0100007315.hg.1	5.62	5.6	0.65		T	T	1.02	0.6990	0.9676	T	NR_033690; NR_033691; BC028411; BC054115; BC068594	ZNF436-AS1	ZNF436 antisense RNA 1	chr1	+	Multiple_Complex	23368967	23371839
TC0100007316.hg.1	6.17	5.13	0.86		F	F	2.06	0.4620	0.9203	F				chr1	+	NonCoding	23376951	23381160
TC0100007317.hg.1	4.65	4.73	0.06		T	T	-1.06	0.8628	0.9876	T	pawloybu.aAug10-unspliced	pawloybu	Transcript Identified by AceView	chr1	+	NonCoding	23381379	23383534
TC0100007318.hg.1	8.77	9.27	0.52		T	T	-1.41	0.1992	0.7872	T				chr1	+	NonCoding	23391854	23393243
TC0100007319.hg.1	8.03	7.66	0.65		T	T	1.29	0.5193	0.9335	T	ENST00000445848	RP4-654C18.1		chr1	+	Multiple_Complex	23410832	23412146
TC0100007320.hg.1	4.91	5.2	0.24		T	T	-1.23	0.5585	0.9427	T	pleekler.aAug10-unspliced	pleekler	Transcript Identified by AceView	chr1	+	Multiple_Complex	23419306	23428613
TC0100007321.hg.1	5.41	4.85	0.16		T	F	1.48	0.3171	0.8679	F	NR_110799	LOC101928163	uncharacterized LOC101928163	chr1	+	NonCoding	23521930	23529050
TC0100007322.hg.1	8.33	9.28	0.12		T	T	-1.93	0.0720	0.5949	T	ENST00000625580; uc057dgb.1	Metazoa_SRP	Metazoan signal recognition particle RNA [Source:RFAM;Acc:RF00017]	chr1	+	NonCoding	23538035	23538313
TC0100007323.hg.1	5.48	4.78	0.5		T	F	1.63	0.2641	0.8381	F				chr1	+	NonCoding	23539914	23554635
TC0100007325.hg.1	5.93	6.2	0.43		F	T	-1.21	0.8797	0.9893	F	ENST00000451300	RP11-223J15.2		chr1	+	Multiple_Complex	23670294	23680259
TC0100007326.hg.1	16.99	15.99	0.26		T	T	1.99	0.0808	0.6175	T	NM_000975; NM_001199802; ENST00000374550; ENST00000443624; ENST00000458455; ENST00000467075; ENST00000482370; BC018970; OTTHUMT00000008168; OTTHUMT00000008169; OTTHUMT00000008170; OTTHUMT00000008171; OTTHUMT00000008574	RPL11	ribosomal protein L11	chr1	+	Multiple_Complex	23691779	23696426
TC0100007327.hg.1	5.54	5.88	0.39		T	T	-1.27	0.5344	0.9368	T	skakler.aAug10-unspliced	skakler	Transcript Identified by AceView	chr1	+	Multiple_Complex	23707386	23711699
TC0100007328.hg.1	8.6	8.96	0.08		T	T	-1.29	0.4810	0.9247	T	skakler.bAug10-unspliced	skakler	Transcript Identified by AceView	chr1	+	Unassigned	23712260	23712610
TC0100007329.hg.1	6.14	8.15	0.64		T	T	-4.03	0.0064	0.2408	T				chr1	+	NonCoding	23723403	23724984
TC0100007330.hg.1	4.53	5.32	1.56		F	T	-1.72	0.8945	0.9911	F				chr1	+	NonCoding	23732060	23736029
TC0100007331.hg.1	10.45	9.33	0.9		T	T	2.17	0.4364	0.9133	T	NM_003198; ENST00000418390; ENST00000487554; ENST00000609199; ENST00000613537; BC002883; OTTHUMT00000008230; OTTHUMT00000008231; OTTHUMT00000471733	TCEB3	transcription elongation factor B (SIII), polypeptide 3 (110kDa, elongin A)	chr1	+	Multiple_Complex	23743155	23762059
TC0100007332.hg.1	5.52	5.97	0.17		T	T	-1.37	0.3582	0.8857	T				chr1	+	NonCoding	23765781	23766589
TC0100007333.hg.1	13.92	12.12	0.74		T	T	3.48	0.0705	0.5916	T	NM_020362; ENST00000246151; ENST00000374524; ENST00000415372; BC017208; OTTHUMT00000008243; OTTHUMT00000008244; OTTHUMT00000096559	PITHD1	PITH (C-terminal proteasome-interacting domain of thioredoxin-like) domain containing 1	chr1	+	Multiple_Complex	23778386	23788232
TC0100007334.hg.1	13.76	11.98	0.94		T	T	3.44	0.1409	0.7232	T	NM_007260; ENST00000374501; ENST00000374502; ENST00000374503; ENST00000374505; ENST00000374514; ENST00000420982; ENST00000421070; ENST00000472213; ENST00000492577; ENST00000495365; BC017034; BC017193; OTTHUMT00000008245; OTTHUMT00000008246; OTTHUMT00000008247; OTTHUMT00000008248; OTTHUMT00000008249; OTTHUMT00000008250; OTTHUMT00000096555; OTTHUMT00000096556; OTTHUMT00000096557; OTTHUMT00000096558	LYPLA2	lysophospholipase II	chr1	+	Multiple_Complex	23790970	23795539
TC0100007335.hg.1	5.9	5.92	0.29		T	T	-1.01	0.9994	0.9999	T				chr1	+	NonCoding	23801081	23802054
TC0100007336.hg.1	5.38	4.94	0.56		F	F	1.35	0.2325	0.8157	F	gloylarbo.aAug10-unspliced	gloylarbo	Transcript Identified by AceView	chr1	+	Coding	23805226	23805671
TC0100007337.hg.1	5.08	4.12	0.58		F	F	1.94	0.1429	0.7259	F				chr1	+	NonCoding	23882255	23882352
TC0100007338.hg.1	5.94	5.78	0.68		T	T	1.12	0.8418	0.9857	T	neeworbo.aAug10-unspliced	neeworbo	Transcript Identified by AceView	chr1	+	Coding	23900561	23902883
TC0100007339.hg.1	8.79	8.86	0.68		T	T	-1.05	0.8666	0.9879	T	ENST00000411815.3; OTTHUMT00000038965; uc057dhv.1	RP11-4M23.3	novel transcript, antisense to CNR2	chr1	+	NonCoding	23907111	23907885
TC0100007340.hg.1	6.13	5.36	0.33		F	F	1.71	0.1579	0.7451	F				chr1	+	NonCoding	23921755	23922088
TC0100007341.hg.1	4.73	5.13	1.49		F	T	-1.32	0.6839	0.9658	F	NR_039615; ENST00000578143; uc021oik.1	MIR378F	microRNA 378f	chr1	+	Precursor_microRNA	23929070	23929147
TC0100007342.hg.1	5.92	4.78	0.23		T	F	2.2	0.0511	0.5318	F				chr1	+	NonCoding	23930101	23930719
TC0100007343.hg.1	7.08	6.08	0.72		T	T	2	0.3630	0.8879	T				chr1	+	NonCoding	23936525	23957595
TC0100007344.hg.1	12.06	12.77	0.3		T	T	-1.64	0.1891	0.7771	T	NM_017761; ENST00000334351; ENST00000374468; ENST00000471915; ENST00000579103; BC001959; BC078177; BC085018; OTTHUMT00000038946; OTTHUMT00000038947; OTTHUMT00000038948; OTTHUMT00000442410	PNRC2	proline-rich nuclear receptor coactivator 2	chr1	+	Multiple_Complex	23959109	23963462
TC0100007345.hg.1	6.16	6.15	1.08		F	T	1.01	0.9789	0.9976	F	zerby.aAug10	zerby	Transcript Identified by AceView	chr1	+	Unassigned	23977094	23978026
TC0100007346.hg.1	6.33	6.49	0.71		T	T	-1.11	0.7009	0.9677	T	ENST00000439239.2; OTTHUMT00000008400; uc057dio.1	RP11-293P20.2	novel transcript, antisense to MYOM3	chr1	+	NonCoding	24021720	24086799
TC0100007347.hg.1	4.67	4.57	0.95		F	F	1.07	0.4216	0.9075	F	norworbo.aAug10-unspliced	norworbo	Transcript Identified by AceView	chr1	+	Coding	24062173	24062807
TC0100007348.hg.1	4.51	4.37	0.12		F	F	1.1	0.7919	0.9801	F	ENST00000429191.1; OTTHUMT00000008407; uc057diq.1	RP11-293P20.4	novel transcript, antisense to MYOM3	chr1	+	NonCoding	24066774	24084280
TC0100007349.hg.1	5.35	5	0.1		F	F	1.28	0.5229	0.9343	F	noyworbo.aAug10-unspliced	noyworbo	Transcript Identified by AceView	chr1	+	Unassigned	24094353	24094834
TC0100007350.hg.1	4.4	4.67	0.71		F	T	-1.2	0.8363	0.9852	F				chr1	+	NonCoding	24095242	24103973
TC0100007351.hg.1	5.97	4.9	0.78		T	T	2.11	0.1222	0.6940	T				chr1	+	NonCoding	24115207	24118289
TC0100007352.hg.1	4.73	4.72	0.45		T	T	1.01	0.6323	0.9573	T				chr1	+	NonCoding	24121657	24129909
TC0100007353.hg.1	5.38	5.51	0.11		T	T	-1.1	0.7515	0.9756	T	chawby.aAug10; chawby.bAug10; chawby.cAug10-unspliced	chawby	Transcript Identified by AceView	chr1	+	Multiple_Complex	24151195	24160507
TC0100007354.hg.1	5.51	5.51	0.66		T	T	1	0.9421	0.9952	T	NR_027087; ENST00000439059; ENST00000439059.2; OTTHUMT00000008408; uc010oei.2	LOC284632; RP11-10N16.2	uncharacterized LOC284632; novel transcript	chr1	+	NonCoding	24200240	24211693
TC0100007355.hg.1	9.13	9.37	0.78		T	T	-1.19	0.7716	0.9773	T				chr1	+	NonCoding	24212077	24212690
TC0100007356.hg.1	4.77	4.4	0.33		F	F	1.3	0.4782	0.9240	F	ferrubu.aAug10-unspliced	ferrubu	Transcript Identified by AceView	chr1	+	Coding	24217421	24217854
TC0100007357.hg.1	5.97	7.01	0.24		F	T	-2.06	0.0590	0.5571	F	uc057dis.1	AL590683.1		chr1	+	Precursor_microRNA	24227917	24228030
TC0100007358.hg.1	5.88	5.49	0.45		T	T	1.3	0.5092	0.9316	T				chr1	+	NonCoding	24236410	24241638
TC0100007359.hg.1	3.91	3.96	0.29		F	F	-1.04	0.8904	0.9907	F				chr1	+	NonCoding	24305278	24310090
TC0100007360.hg.1	4.57	5.22	0.21		F	T	-1.57	0.2355	0.8172	F				chr1	+	NonCoding	24305928	24306596
TC0100007361.hg.1	5.6	5.32	0.46		T	T	1.22	0.3476	0.8813	T	NM_001195010; NM_021180; NM_198173; NM_198174; ENST00000236255; ENST00000350501; ENST00000356046; ENST00000361548; ENST00000461318; ENST00000524724; ENST00000528064; ENST00000528181; ENST00000530984; BC036890; OTTHUMT00000008411; OTTHUMT00000009047; OTTHUMT00000009048; OTTHUMT00000009170; OTTHUMT00000392498; OTTHUMT00000392499; OTTHUMT00000392500; OTTHUMT00000392501; OTTHUMT00000392502; uc001bix.…	GRHL3	grainyhead-like transcription factor 3	chr1	+	Multiple_Complex	24319322	24364482
TC0100007362.hg.1	5.5	5.77	0.22		T	T	-1.21	0.6280	0.9570	T	cheyby.aAug10-unspliced	cheyby	Transcript Identified by AceView	chr1	+	Unassigned	24352192	24352651
TC0100007363.hg.1	7.84	10.22	0.59		T	T	-5.2	0.0059	0.2333	T				chr1	+	NonCoding	24355916	24356579
TC0100007364.hg.1	10.24	11.7	0.43		T	T	-2.77	0.0214	0.3821	T	gerrubu.aAug10-unspliced	gerrubu	Transcript Identified by AceView	chr1	+	Coding	24375951	24376308
TC0100007365.hg.1	10.5	8.89	0.93		T	T	3.05	0.1897	0.7777	T	NM_020448; ENST00000003912; ENST00000339255; ENST00000358028; ENST00000374399; ENST00000432012; ENST00000475663; ENST00000488155; BC001265; BC063583; OTTHUMT00000009178; OTTHUMT00000009179; OTTHUMT00000009180; OTTHUMT00000009181; OTTHUMT00000009182; OTTHUMT00000009183; OTTHUMT00000276996	NIPAL3	NIPA-like domain containing 3	chr1	+	Multiple_Complex	24415755	24472983
TC0100007366.hg.1	6.89	8.95	0.72		T	T	-4.19	0.0176	0.3531	T	jawrubu.aAug10-unspliced	jawrubu	Transcript Identified by AceView	chr1	+	Coding	24433258	24434255
TC0100007367.hg.1	8.3	7.39	1.08		T	T	1.88	0.7174	0.9703	T				chr1	+	NonCoding	24476256	24476737
TC0100007368.hg.1	4.9	4.88	0.27		F	T	1.02	0.9444	0.9952	F				chr1	+	NonCoding	24476778	24477821
TC0100007369.hg.1	6.92	6.2	0.63		T	T	1.64	0.5343	0.9368	T				chr1	+	NonCoding	24485161	24492337
TC0100007370.hg.1	7.63	6.88	1.05		T	T	1.68	0.8609	0.9872	T	NM_001251977; NM_001251978; NM_001251979; NM_001251980; NM_001251981; NM_001251982; NM_001251983; NM_001251984; NM_001251985; NM_013441; ENST00000374393; ENST00000374395; ENST00000412742; ENST00000425530; ENST00000436717; ENST00000482807; ENST00000538532; ENST00000610732; ENST00000616511; ENST00000618490; ENST00000630217; BC035854; OTTHUMT00000009176; OTTHUMT00000009177; OTTHUMT00000096577; OTTHU…	RCAN3	RCAN family member 3	chr1	+	Multiple_Complex	24502351	24541040
TC0100007371.hg.1	5.31	4.4	0.61		F	F	1.89	0.2381	0.8186	F				chr1	+	NonCoding	24551522	24555291
TC0100007372.hg.1	8.37	7.68	1.06		T	T	1.61	0.3819	0.8951	T	NM_001010980; ENST00000374392; ENST00000486262; BC127785; BC147014; BC147015; OTTHUMT00000009288; OTTHUMT00000009289	NCMAP	noncompact myelin associated protein	chr1	+	Multiple_Complex	24556076	24609328
TC0100007373.hg.1	4.75	5.1	0.24		F	T	-1.27	0.6690	0.9631	F	ENST00000443086	RP11-496D1.2		chr1	+	Multiple_Complex	24563627	24563974
TC0100007375.hg.1	5.92	6.21	0.15		T	T	-1.23	0.5907	0.9497	T				chr1	+	NonCoding	24680911	24684245
TC0100007376.hg.1	6.56	7.81	0.88		T	T	-2.38	0.1070	0.6706	T				chr1	+	NonCoding	24703474	24704010
TC0100007377.hg.1	7.78	8.42	0.55		T	T	-1.56	0.5264	0.9350	T				chr1	+	NonCoding	24724725	24731007
TC0100007378.hg.1	16.46	15.4	0.12		T	T	2.08	0.0615	0.5643	T	NM_013943; ENST00000374379; ENST00000488683; ENST00000489758; ENST00000497755; BC012444; OTTHUMT00000009332; OTTHUMT00000009333; OTTHUMT00000009334; OTTHUMT00000009335	CLIC4	chloride intracellular channel 4	chr1	+	Multiple_Complex	24745269	24844324
TC0100007379.hg.1	9.18	11.44	0.55		T	T	-4.8	0.0031	0.1814	T				chr1	+	NonCoding	24849389	24851841
TC0100007380.hg.1	4.43	4.12	0.55		T	T	1.24	0.5929	0.9501	T	rolabu.aAug10-unspliced	rolabu	Transcript Identified by AceView	chr1	+	Multiple_Complex	24857287	24870999
TC0100007381.hg.1	5.7	5.26	0.67		T	T	1.36	0.9285	0.9941	T				chr1	+	NonCoding	24888576	24895641
TC0100007382.hg.1	5.86	5.52	0.86		F	F	1.27	0.6026	0.9521	F	ENST00000456316.1; OTTHUMT00000009317; uc057dks.1	RP11-84D1.1	putative novel transcript	chr1	+	NonCoding	24961345	24963493
TC0100007383.hg.1	8.25	9.71	0.52		T	T	-2.74	0.0781	0.6113	T				chr1	+	NonCoding	25003649	25004871
TC0100007384.hg.1	7.47	6.55	0.74		T	T	1.89	0.2260	0.8104	T	NR_039623; ENST00000580572	MIR4425	microRNA 4425	chr1	+	Precursor_microRNA	25023503	25023586
TC0100007385.hg.1	5.72	6	0.22		T	T	-1.22	0.7495	0.9751	T				chr1	+	NonCoding	25041164	25047348
TC0100007386.hg.1	6.05	6.22	0.85		F	T	-1.13	0.8757	0.9886	F				chr1	+	NonCoding	25082445	25086409
TC0100007387.hg.1	5.57	5.52	0.1		T	T	1.04	0.9243	0.9939	T				chr1	+	NonCoding	25128500	25141139
TC0100007388.hg.1	5.06	4.35	0.38		F	F	1.62	0.3764	0.8926	F				chr1	+	NonCoding	25174983	25192800
TC0100007389.hg.1	5.73	5.56	0.61		T	F	1.13	0.7776	0.9784	F	blawby.aAug10; ENST00000455902.1; OTTHUMT00000009318; uc057dkw.1	blawby; RP4-706G24.1	Transcript Identified by AceView; putative novel transcript	chr1	+	NonCoding	25208139	25208869
TC0100007390.hg.1	8.09	8.76	0.27		T	T	-1.59	0.1578	0.7448	T	rorama.aAug10-unspliced	rorama	Transcript Identified by AceView	chr1	+	Coding	25212024	25212453
TC0100007391.hg.1	6.06	6.91	0.42		T	T	-1.81	0.2025	0.7900	T				chr1	+	NonCoding	25232524	25233867
TC0100007392.hg.1	6.17	6.25	0.08		T	F	-1.05	0.9117	0.9927	F	ENST00000607698.1; OTTHUMT00000471017; uc057dlo.1	RP3-465N24.6	novel transcript	chr1	+	NonCoding	25247837	25248321
TC0100007393.hg.1	6.06	7.45	0.36		T	T	-2.62	0.0555	0.5470	T				chr1	+	NonCoding	25249463	25250830
TC0100007394.hg.1	5.87	6.35	0.65		T	T	-1.4	0.4103	0.9040	T				chr1	+	NonCoding	25262308	25335399
TC0100007395.hg.1	6.28	5.62	0.42		F	T	1.57	0.3729	0.8914	F	skeylabu.aAug10-unspliced	skeylabu	Transcript Identified by AceView	chr1	+	Coding	25267160	25267974
TC0100007396.hg.1	5.45	4.99	0.35		T	F	1.38	0.6294	0.9571	F	NM_001127691; NM_001282867; NM_001282868; NM_001282869; NM_001282870; NM_001282871; NM_001282872; NM_016124; ENST00000328664; ENST00000342055; ENST00000357542; ENST00000417538; ENST00000423253; ENST00000423810; ENST00000454452; ENST00000564398; ENST00000568195; ENST00000615607; ENST00000622561; BC139922; OTTHUMT00000009660; OTTHUMT00000101961; OTTHUMT00000420796; OTTHUMT00000420797; OTTHUMT000004…	RHD	Rh blood group, D antigen	chr1	+	Multiple_Complex	25272393	25330445
TC0100007397.hg.1	4.72	5.41	0.34		F	T	-1.62	0.1985	0.7864	F				chr1	+	NonCoding	25307124	25307646
TC0100007398.hg.1	16.27	16.36	0.21		T	T	-1.07	0.6644	0.9624	T	NM_014313; ENST00000374358; ENST00000468704; ENST00000480937; ENST00000487234; ENST00000491936; ENST00000498135; BC007341; BC066908; OTTHUMT00000020313; OTTHUMT00000020314; OTTHUMT00000020315; OTTHUMT00000020316; OTTHUMT00000020317; OTTHUMT00000020318	TMEM50A	transmembrane protein 50A	chr1	+	Multiple_Complex	25337917	25362361
TC0100007399.hg.1	6.3	7.17	0.85		T	T	-1.84	0.1106	0.6765	T				chr1	+	NonCoding	25340971	25341034
TC0100007400.hg.1	5.79	5.92	0.13		T	T	-1.09	0.9070	0.9925	T	teyworbo.aAug10-unspliced	teyworbo	Transcript Identified by AceView	chr1	+	Multiple_Complex	25375849	25389860
TC0100007401.hg.1	11.21	10.87	0.96		T	T	1.26	0.8329	0.9848	T	ENST00000419297	RP3-469D22.1		chr1	+	Multiple_Complex	25398712	25399280
TC0100007402.hg.1	12.69	14.2	0.24		T	T	-2.83	0.0262	0.4138	T				chr1	+	NonCoding	25406231	25406289
TC0100007403.hg.1	12.11	12.06	0.7		T	T	1.03	0.9892	0.9988	T	NM_001282564; NM_018202; ENST00000374343; ENST00000399766; ENST00000470035; BC032427; OTTHUMT00000009659; OTTHUMT00000100861	TMEM57	transmembrane protein 57	chr1	+	Multiple_Complex	25430858	25500209
TC0100007404.hg.1	7.08	8.16	0.18		T	T	-2.12	0.0412	0.4940	T	varworbo.aAug10-unspliced	varworbo	Transcript Identified by AceView	chr1	+	Coding	25471514	25473012
TC0100007405.hg.1	6.55	5.53	0.63		T	T	2.02	0.1477	0.7328	T				chr1	+	NonCoding	25502490	25506640
TC0100007406.hg.1	10.96	10.46	0.94		T	T	1.42	0.6375	0.9580	T	NM_015627; ENST00000374338; ENST00000462394; ENST00000470950; ENST00000474283; ENST00000484476; ENST00000485476; ENST00000488127; BC029770; OTTHUMT00000019350; OTTHUMT00000019351; OTTHUMT00000019352; OTTHUMT00000089939; OTTHUMT00000089940; OTTHUMT00000101971; OTTHUMT00000101972	LDLRAP1	low density lipoprotein receptor adaptor protein 1	chr1	+	Multiple_Complex	25543580	25568886
TC0100007407.hg.1	5.53	5.88	0.5		T	T	-1.27	0.5424	0.9396	T	warworbo.aAug10-unspliced	warworbo	Transcript Identified by AceView	chr1	+	Coding	25551888	25552437
TC0100007408.hg.1	5.2	5.2	0.12		T	T	1	0.8790	0.9891	T				chr1	+	NonCoding	25574933	25575947
TC0100007409.hg.1	5.66	5.52	0.96		T	T	1.1	0.7957	0.9808	T	ENST00000412797.1; OTTHUMT00000012834; uc057dmq.1	RP11-70P17.1	putative novel transcript	chr1	+	NonCoding	25581478	25591217
TC0100007410.hg.1	7.05	7.48	0.16		T	T	-1.35	0.3573	0.8856	T	weeworbo.aAug10-unspliced	weeworbo	Transcript Identified by AceView	chr1	+	NonCoding	25593149	25595949
TC0100007411.hg.1	6.2	5.95	0.02		T	T	1.19	0.6171	0.9551	T				chr1	+	NonCoding	25612467	25613525
TC0100007412.hg.1	7.13	9.29	1.46		T	T	-4.47	0.0489	0.5251	T	NM_001289010; NM_020379; ENST00000263979; ENST00000374329; ENST00000374332; ENST00000473891; ENST00000475314; ENST00000487493; ENST00000496532; ENST00000611903; BC137017; OTTHUMT00000012828; OTTHUMT00000012829; OTTHUMT00000012830; OTTHUMT00000012831; OTTHUMT00000012832; OTTHUMT00000019291; OTTHUMT00000019292	MAN1C1	mannosidase, alpha, class 1C, member 1	chr1	+	Multiple_Complex	25617468	25786207
TC0100007413.hg.1	4.71	5.14	0.54		F	T	-1.34	0.2385	0.8190	F	flermerbo.aAug10-unspliced	flermerbo	Transcript Identified by AceView	chr1	+	Unassigned	25643649	25644165
TC0100007414.hg.1	5.84	6.06	0.29		T	T	-1.16	0.9245	0.9939	T	floymerbo.aAug10-unspliced	floymerbo	Transcript Identified by AceView	chr1	+	Coding	25675527	25676114
TC0100007415.hg.1	5.45	4.49	0.64		F	F	1.95	0.3621	0.8873	F	swybar.aAug10-unspliced	swybar	Transcript Identified by AceView	chr1	+	Coding	25687104	25687700
TC0100007416.hg.1	6.58	6.92	0.61		T	T	-1.27	0.9861	0.9985	T	gleemerbo.aAug10-unspliced	gleemerbo	Transcript Identified by AceView	chr1	+	Coding	25748403	25748980
TC0100007417.hg.1	5.26	4.55	0.18		T	T	1.63	0.1678	0.7562	T	zoworbo.aAug10-unspliced	zoworbo	Transcript Identified by AceView	chr1	+	Coding	25750609	25750987
TC0100007418.hg.1	6.55	6.81	0.81		T	T	-1.2	0.7883	0.9799	T				chr1	+	NonCoding	25766752	25771121
TC0100007419.hg.1	4.56	4.57	0.05		F	F	-1	0.9415	0.9952	F				chr1	+	NonCoding	25796029	25798652
TC0100007421.hg.1	6.74	5.87	0.93		T	T	1.82	0.6686	0.9631	T	ENST00000455431.1; OTTHUMT00000019313; uc057doa.1	RP1-125I3.2	putative novel transcript	chr1	+	NonCoding	25859613	25863420
TC0100007422.hg.1	4.33	4.14	0.06		F	F	1.14	0.6734	0.9639	F	plorkloy.aAug10-unspliced; plorkloy.bAug10	plorkloy	Transcript Identified by AceView	chr1	+	Unassigned	25861485	25862027
TC0100007423.hg.1	6.29	6.7	0.09		F	T	-1.33	0.4173	0.9063	F	ENST00000384572; uc057dob.1	Y_RNA	Y RNA [Source:RFAM;Acc:RF00019]	chr1	+	NonCoding	25877496	25877605
TC0100007424.hg.1	6.67	6.03	0.53		T	T	1.56	0.5437	0.9400	T	ENST00000440710	SNRPFP2	small nuclear ribonucleoprotein polypeptide F pseudogene 2 [Source:HGNC Symbol;Acc:HGNC:39665]	chr1	+	Multiple_Complex	25887360	25887610
TC0100007425.hg.1	8.74	8.18	0.87		T	T	1.48	0.4157	0.9057	T	ENST00000453780	RP1-125I3.4		chr1	+	Multiple_Complex	25888970	25889109
TC0100007426.hg.1	6.68	7.43	0.59		T	T	-1.69	0.4998	0.9292	T	LOC100288272.aAug10-unspliced	LOC100288272	Transcript Identified by AceView, Entrez Gene ID(s) 100288272	chr1	+	Unassigned	25889116	25889483
TC0100007427.hg.1	5.94	5.36	0.7		T	F	1.5	0.3830	0.8953	F				chr1	+	NonCoding	25895372	25897059
TC0100007428.hg.1	6.26	6.27	0.38		F	F	-1	0.6830	0.9657	F	uc057dog.1	AL033528.1		chr1	+	Precursor_microRNA	25911749	25911822
TC0100007429.hg.1	5.67	6.11	0.5		T	F	-1.36	0.7914	0.9801	F	jarrybu.aAug10-unspliced	jarrybu	Transcript Identified by AceView	chr1	+	Coding	25922441	25922940
TC0100007430.hg.1	6.01	5.57	0.51		T	T	1.36	0.4477	0.9167	T				chr1	+	NonCoding	25955209	25959832
TC0100007431.hg.1	5.93	5.6	0.37		F	F	1.26	0.8245	0.9838	F	uc057doh.1	RNU6-110P	RNA, U6 small nuclear 110, pseudogene [Source:HGNC Symbol;Acc:HGNC:47073]	chr1	+	Small_RNA	25964197	25964300
TC0100007432.hg.1	4.85	4.76	0.45		T	T	1.07	0.8335	0.9849	T	uc057don.1	SCARNA17	small Cajal body-specific RNA 17 [Source:RFAM;Acc:RF00492]	chr1	+	Small_RNA	26006006	26006130
TC0100007433.hg.1	5.99	6	1.04		T	T	-1.01	0.4913	0.9274	T	uc057doo.1	SCARNA18	small Cajal body-specific RNA 18 [Source:RFAM;Acc:RF00283]	chr1	+	Small_RNA	26006216	26006299
TC0100007434.hg.1	8.54	7.94	0.71		T	T	1.51	0.4768	0.9235	T	NM_004455; ENST00000374280; ENST00000470037; ENST00000481377; ENST00000484339; BC065528; OTTHUMT00000019746; OTTHUMT00000019747; OTTHUMT00000019748; OTTHUMT00000019749	EXTL1	exostosin-like glycosyltransferase 1	chr1	+	Multiple_Complex	26019884	26036464
TC0100007435.hg.1	4.79	4.88	0.33		T	T	-1.07	0.8508	0.9862	T				chr1	+	NonCoding	26046665	26049099
TC0100007436.hg.1	6.77	5.21	0.46		T	F	2.96	0.0481	0.5220	F				chr1	+	NonCoding	26065119	26078922
TC0100007437.hg.1	13.77	14.63	0.38		T	T	-1.81	0.1440	0.7277	T	uc057dou.1	AL391650.1		chr1	+	Precursor_microRNA	26071578	26071677
TC0100007438.hg.1	4.7	4.37	0.18		F	F	1.26	0.6384	0.9580	F				chr1	+	NonCoding	26102399	26103023
TC0100007439.hg.1	9.15	8.67	0.56		T	T	1.4	0.7756	0.9781	T	NM_001243532; NM_001243533; NM_152835; ENST00000374269; ENST00000374271; ENST00000444713; ENST00000619836; BC028713; OTTHUMT00000019752; OTTHUMT00000019753; OTTHUMT00000019754	PDIK1L	PDLIM1 interacting kinase 1 like	chr1	+	Coding	26111165	26125548
TC0100007440.hg.1	4.31	4.65	0.22		F	F	-1.27	0.4629	0.9206	F	NM_024869; ENST00000374268; BC025658; OTTHUMT00000019841; uc001blk.3	FAM110D	family with sequence similarity 110, member D	chr1	+	Coding	26159020	26162628
TC0100007441.hg.1	3.83	4.35	0.07		F	F	-1.43	0.2955	0.8561	F				chr1	+	NonCoding	26163610	26163964
TC0100007442.hg.1	7.83	7.11	0.77		T	T	1.65	0.6831	0.9657	T	NM_015871; ENST00000270812; ENST00000374266; BC002580; BC019267; OTTHUMT00000019842; OTTHUMT00000019843	ZNF593	zinc finger protein 593	chr1	+	Multiple_Complex	26169871	26172060
TC0100007443.hg.1	8.46	8.92	0.33		T	T	-1.37	0.2419	0.8207	T				chr1	+	NonCoding	26172434	26173530
TC0100007444.hg.1	3.88	3.97	0.01		F	F	-1.07	0.8453	0.9860	F	NM_001297647; NM_001297648; NM_006314; ENST00000361530; ENST00000374253; ENST00000465415; ENST00000480348; ENST00000480617; ENST00000481077; ENST00000482227; ENST00000484874; ENST00000524529; ENST00000525687; ENST00000528001; ENST00000528281; ENST00000531150; ENST00000531191; BC011604; BC012797; OTTHUMT00000019856; OTTHUMT00000019857; OTTHUMT00000019858; OTTHUMT00000019859; OTTHUMT00000019860; OT…	CNKSR1	connector enhancer of kinase suppressor of Ras 1	chr1	+	Multiple_Complex	26177403	26189886
TC0100007445.hg.1	5.01	4.69	0.26		F	F	1.25	0.3809	0.8946	F	NM_198137; ENST00000338855; ENST00000456354; ENST00000518899; ENST00000611853; BC128138; BC128139; OTTHUMT00000019849; OTTHUMT00000381673; OTTHUMT00000381674	CATSPER4	cation channel, sperm associated 4	chr1	+	Coding	26190561	26202968
TC0100007447.hg.1	7.63	7.56	1.15		T	T	1.06	0.5170	0.9330	T	NM_001281517; NM_001281518; NM_022778; ENST00000252992; ENST00000451429; ENST00000453146; ENST00000468163; ENST00000469609; ENST00000476272; ENST00000480446; ENST00000491670; BC064528; OTTHUMT00000009491; OTTHUMT00000009492; OTTHUMT00000009493; OTTHUMT00000009494; OTTHUMT00000009495; OTTHUMT00000009496; OTTHUMT00000009497	CEP85	centrosomal protein 85kDa	chr1	+	Multiple_Complex	26234153	26279038
TC0100007448.hg.1	5.97	5.73	0.91		T	T	1.19	0.8685	0.9880	T				chr1	+	NonCoding	26248901	26254364
TC0100007449.hg.1	16.8	16.53	0.44		T	T	1.2	0.3908	0.8982	T	NM_031286; ENST00000270792; ENST00000319041; ENST00000614679; BC030135; OTTHUMT00000009498; OTTHUMT00000009499	SH3BGRL3	SH3 domain binding glutamate-rich protein like 3	chr1	+	Multiple_Complex	26279176	26281522
TC0100007450.hg.1	4.73	4.93	0.97		T	T	-1.15	0.6543	0.9611	T				chr1	+	NonCoding	26285998	26292543
TC0100007451.hg.1	6.49	7.05	1.88		T	T	-1.47	0.6928	0.9669	T	NM_001803; ENST00000374213; ENST00000470468; ENST00000492808; BC000644; OTTHUMT00000009704; OTTHUMT00000009705; OTTHUMT00000009706	CD52	CD52 molecule	chr1	+	Multiple_Complex	26317920	26320523
TC0100007452.hg.1	7.27	7.19	0.86		T	T	1.06	0.8092	0.9824	T				chr1	+	NonCoding	26321450	26332886
TC0100007453.hg.1	5.09	5.94	0.36		F	F	-1.8	0.1408	0.7232	F	ENST00000434718	RP11-569G9.7		chr1	+	Multiple_Complex	26326688	26327033
TC0100007454.hg.1	5.08	5.96	0.39		F	T	-1.84	0.1763	0.7643	F	meerybu.aAug10-unspliced	meerybu	Transcript Identified by AceView	chr1	+	Coding	26335970	26336466
TC0100007455.hg.1	7.49	6.91	0.61		T	T	1.49	0.7055	0.9686	T				chr1	+	NonCoding	26344430	26345341
TC0100007456.hg.1	10.7	12.11	0.58		T	T	-2.65	0.0536	0.5417	T				chr1	+	NonCoding	26395540	26408109
TC0100007457.hg.1	5.72	5.31	0.29		T	T	1.33	0.4774	0.9238	T	NM_024674; ENST00000254231; ENST00000326279; BC028566; OTTHUMT00000009891	LIN28A	lin-28 homolog A (C. elegans)	chr1	+	Multiple_Complex	26410778	26429728
TC0100007458.hg.1	15	13.75	0.28		T	T	2.37	0.0637	0.5716	T	NM_001243564; NM_001243565; NM_024887; NM_205861; ENST00000236342; ENST00000360009; ENST00000374185; ENST00000374186; ENST00000416052; ENST00000427245; ENST00000430232; ENST00000431933; ENST00000434391; ENST00000436153; ENST00000487944; ENST00000525165; ENST00000525326; ENST00000525410; ENST00000525546; ENST00000525682; ENST00000526219; ENST00000526278; ENST00000527611; ENST00000528557; ENST00000…	DHDDS	dehydrodolichyl diphosphate synthase subunit	chr1	+	Multiple_Complex	26432282	26471304
TC0100007459.hg.1	9.45	10.47	0.65		T	T	-2.03	0.0619	0.5659	T	nyrybu.bAug10-unspliced; nyrybu.cAug10	nyrybu	Transcript Identified by AceView	chr1	+	Unassigned	26436601	26438019
TC0100007460.hg.1	7.5	7.01	0.96		T	T	1.4	0.6734	0.9639	T	nyrybu.aAug10-unspliced	nyrybu	Transcript Identified by AceView	chr1	+	Unassigned	26439025	26439579
TC0100007461.hg.1	7.72	8.5	0.2		T	T	-1.72	0.1675	0.7560	T	narrybu.aAug10-unspliced	narrybu	Transcript Identified by AceView	chr1	+	Coding	26440515	26441156
TC0100007462.hg.1	8.34	9.16	0.07		T	T	-1.77	0.1351	0.7149	T	kawlybu.aAug10-unspliced	kawlybu	Transcript Identified by AceView	chr1	+	Coding	26464002	26464437
TC0100007463.hg.1	13.31	13.38	0.08		T	T	-1.05	0.8913	0.9907	T	NM_005517; ENST00000361427; ENST00000460563; ENST00000463817; ENST00000464888; ENST00000466194; ENST00000467700; ENST00000468388; ENST00000479815; ENST00000493418; ENST00000619352; BC000378; BC003050; BC014644; BC032140; BC070297; BC071707; BC072010; BC072011; BC075837; BC081567; BC110390; OTTHUMT00000009901; OTTHUMT00000009902; OTTHUMT00000009903; OTTHUMT00000009904; OTTHUMT00000009905; OTTHUMT0…	HMGN2	high mobility group nucleosomal binding domain 2	chr1	+	Multiple_Complex	26472411	26476642
TC0100007464.hg.1	5.76	7.27	0.77		T	T	-2.85	0.0365	0.4718	T				chr1	+	NonCoding	26478609	26479471
TC0100007465.hg.1	6.39	7.63	0.29		F	T	-2.37	0.0251	0.4060	F				chr1	+	NonCoding	26480121	26484553
TC0100007466.hg.1	10.53	10.57	0.67		T	T	-1.03	0.8880	0.9903	T				chr1	+	NonCoding	26486657	26488306
TC0100007467.hg.1	5.86	6.41	0.54		T	T	-1.47	0.3297	0.8731	T				chr1	+	NonCoding	26494667	26502867
TC0100007468.hg.1	6.8	4.82	0.2		T	F	3.95	0.0034	0.1881	F	merlybu.aAug10-unspliced	merlybu	Transcript Identified by AceView	chr1	+	Coding	26512411	26512737
TC0100007469.hg.1	7.53	7.6	0.43		T	T	-1.05	0.5758	0.9464	T	NM_001006665; NM_002953; ENST00000366866; ENST00000374163; ENST00000374166; ENST00000374168; ENST00000403732; ENST00000438977; ENST00000474934; ENST00000488985; ENST00000524436; ENST00000525525; ENST00000525582; ENST00000526040; ENST00000526792; ENST00000527264; ENST00000529454; ENST00000530003; ENST00000530305; ENST00000530607; ENST00000531113; ENST00000531382; BC014966; OTTHUMT00000011431; OTTH…	RPS6KA1	ribosomal protein S6 kinase, 90kDa, polypeptide 1	chr1	+	Multiple_Complex	26529758	26575030
TC0100007470.hg.1	6.77	5.8	1.28		T	T	1.95	0.2842	0.8490	T	NR_031740; ENST00000459548; uc021ojp.1	MIR1976	microRNA 1976	chr1	+	Precursor_microRNA	26554542	26554593
TC0100007471.hg.1	6.95	6.48	0.49		T	T	1.38	0.7433	0.9740	T	hsa_circ_0092329	RPS6KA1	Zhang2013 ALT_ACCEPTOR, ALT_DONOR, coding, INTERNAL, intronic best transcript NM_002953	chr1	+	NonCoding	26572454	26572673
TC0100007472.hg.1	5.03	5.86	0.29		T	T	-1.77	0.1384	0.7199	T				chr1	+	NonCoding	26579103	26581751
TC0100007473.hg.1	3.57	3.83	0.18		F	F	-1.2	0.5761	0.9465	F				chr1	+	NonCoding	26620521	26622372
TC0100007474.hg.1	7.65	7.47	0.62		T	T	1.13	0.7563	0.9760	T	ENST00000443847	RP4-785J1.1		chr1	+	Multiple_Complex	26647447	26647681
TC0100007475.hg.1	5.08	5.48	0.5		F	F	-1.32	0.2623	0.8370	F				chr1	+	NonCoding	26651564	26668381
TC0100007476.hg.1	5.24	4.25	0.79		F	F	1.98	0.2684	0.8398	F				chr1	+	NonCoding	26681768	26689237
TC0100007477.hg.1	10.73	11.23	0.89		T	T	-1.41	0.2421	0.8209	T	NM_006015; NM_139135; ENST00000324856; ENST00000374152; ENST00000430291; ENST00000430799; ENST00000457599; ENST00000466382; ENST00000524572; ENST00000532781; ENST00000615191; OTTHUMT00000011437; OTTHUMT00000011438; OTTHUMT00000011439; OTTHUMT00000096880; OTTHUMT00000096881; OTTHUMT00000393245; OTTHUMT00000393246; OTTHUMT00000393247	ARID1A	AT rich interactive domain 1A (SWI-like)	chr1	+	Multiple_Complex	26696031	26782110
TC0100007478.hg.1	5.14	5.71	0.07		T	T	-1.49	0.2845	0.8491	T				chr1	+	NonCoding	26748720	26750832
TC0100007479.hg.1	5.28	9.08	0.47		F	T	-13.96	0.0004	0.0951	F	vorybu.aAug10-unspliced	vorybu	Transcript Identified by AceView	chr1	+	Unassigned	26758067	26758619
TC0100007480.hg.1	7.08	9.36	0.23		T	T	-4.85	0.0032	0.1824	T				chr1	+	NonCoding	26763624	26763902
TC0100007481.hg.1	9.25	8.49	1.04		T	T	1.69	0.8270	0.9841	T	NM_001202554; NM_017837; ENST00000078527; ENST00000374145; ENST00000430292; ENST00000431541; ENST00000455364; ENST00000472757; BC013568; OTTHUMT00000011440; OTTHUMT00000011441; OTTHUMT00000011442; OTTHUMT00000011702; OTTHUMT00000011703; OTTHUMT00000011704	PIGV	phosphatidylinositol glycan anchor biosynthesis class V	chr1	+	Multiple_Complex	26787472	26798403
TC0100007482.hg.1	5.19	5.65	0.42		F	T	-1.37	0.4151	0.9056	F				chr1	+	NonCoding	26801033	26801856
TC0100007483.hg.1	5.5	6.15	0.14		T	T	-1.57	0.1757	0.7638	T	ENST00000477476; uc057dtn.1	RN7SL165P	RNA, 7SL, cytoplasmic 165, pseudogene [Source:HGNC Symbol;Acc:HGNC:46181]	chr1	+	NonCoding	26814822	26815112
TC0100007484.hg.1	12.49	12.01	0.87		T	T	1.4	0.8933	0.9909	T	NM_032283; ENST00000374141; ENST00000374142; ENST00000478902; ENST00000488397; ENST00000534643; BC066776; OTTHUMT00000011706; OTTHUMT00000011707; OTTHUMT00000381797; OTTHUMT00000381798; OTTHUMT00000381799	ZDHHC18	zinc finger, DHHC-type containing 18	chr1	+	Multiple_Complex	26826710	26857602
TC0100007485.hg.1	6.81	5.92	0.75		T	T	1.86	0.1894	0.7774	T				chr1	+	NonCoding	26859649	26860032
TC0100007486.hg.1	8.54	8.6	0.61		T	T	-1.04	0.5573	0.9425	T	NM_006142; ENST00000339276; BC000329; BC000995; BC001550; BC002995; BC023552; OTTHUMT00000011709	SFN	stratifin	chr1	+	Coding	26863138	26864457
TC0100007487.hg.1	6.15	4.8	0.17		T	F	2.55	0.0248	0.4048	F				chr1	+	NonCoding	26867252	26868239
TC0100007488.hg.1	6.42	5.35	1.05		T	F	2.1	0.2448	0.8232	F	ENST00000448791.1; kerbey.aAug10; OTTHUMT00000012180; uc057dtr.1	RP1-50O24.6; kerbey	Transcript Identified by AceView; novel transcript	chr1	+	NonCoding	26876133	26878245
TC0100007489.hg.1	10.34	8.93	0.55		T	T	2.67	0.0994	0.6582	T	NM_006600; ENST00000321265; ENST00000435827; ENST00000452707; ENST00000484772; BC002399; BC003132; BC006147; BC007280; BC015153; BC021139; OTTHUMT00000012172; OTTHUMT00000012173; OTTHUMT00000012174; OTTHUMT00000012335	NUDC	nudC nuclear distribution protein	chr1	+	Multiple_Complex	26900238	26946871
TC0100007490.hg.1	6.56	5.69	0.09		T	F	1.83	0.1022	0.6626	F				chr1	+	NonCoding	26960540	26963327
TC0100007491.hg.1	8.88	7.63	0.44		T	T	2.37	0.1064	0.6690	T	ENST00000310055	RPL12P13	ribosomal protein L12 pseudogene 13 [Source:HGNC Symbol;Acc:HGNC:51936]	chr1	+	Pseudogene	26980165	26980975
TC0100007492.hg.1	6.72	6.19	0.14		T	T	1.44	0.2341	0.8167	T	ENST00000455684	RP11-344H11.5		chr1	+	Multiple_Complex	26983628	26984024
TC0100007493.hg.1	7.46	5.91	1		T	T	2.93	0.0742	0.6002	T	NM_001013642; ENST00000522111; ENST00000531285; BC069216; OTTHUMT00000012346; OTTHUMT00000385397	TRNP1	TMF1-regulated nuclear protein 1	chr1	+	Multiple_Complex	26993704	27000898
TC0100007494.hg.1	4.89	5.04	0.37		T	T	-1.11	0.5046	0.9304	T				chr1	+	NonCoding	27038014	27064706
TC0100007495.hg.1	5.31	5.99	0.49		F	T	-1.6	0.2150	0.8015	F				chr1	+	NonCoding	27050140	27050438
TC0100007496.hg.1	4.55	4.76	0.43		F	F	-1.15	0.9457	0.9953	F				chr1	+	NonCoding	27051683	27052180
TC0100007497.hg.1	6.86	6.59	0.2		T	T	1.21	0.7486	0.9749	T	cheerybu.aAug10-unspliced	cheerybu	Transcript Identified by AceView	chr1	+	Coding	27136643	27137085
TC0100007498.hg.1	4.51	4.58	0.2		F	F	-1.05	0.9292	0.9942	F	jama.aAug10-unspliced	jama	Transcript Identified by AceView	chr1	+	Coding	27142133	27143046
TC0100007499.hg.1	7.27	7.05	0.31		T	T	1.16	0.5659	0.9441	T	cherrybu.aAug10-unspliced	cherrybu	Transcript Identified by AceView	chr1	+	Coding	27144087	27144640
TC0100007500.hg.1	7.78	7.91	1.46		T	T	-1.09	0.5091	0.9316	T	sharybu.aAug10-unspliced	sharybu	Transcript Identified by AceView	chr1	+	Coding	27153481	27153959
TC0100007501.hg.1	5.81	5.5	1		F	F	1.24	0.6596	0.9618	F				chr1	+	NonCoding	27157550	27160413
TC0100007502.hg.1	12.21	11.46	0.23		T	T	1.69	0.1988	0.7868	T	ENST00000457038	RP11-40H20.5		chr1	+	Multiple_Complex	27176751	27177277
TC0100007503.hg.1	12.07	11.39	0.51		T	T	1.61	0.2581	0.8336	T	ENST00000449818	NPM1P39	nucleophosmin 1 (nucleolar phosphoprotein B23, numatrin) pseudogene 39 [Source:HGNC Symbol;Acc:HGNC:45218]	chr1	+	Multiple_Complex	27206930	27208685
TC0100007504.hg.1	7.42	7.27	0.3		T	T	1.1	0.7735	0.9777	T	ENST00000438350	SNRPEP7	small nuclear ribonucleoprotein polypeptide E pseudogene 7 [Source:HGNC Symbol;Acc:HGNC:43572]	chr1	+	Multiple_Complex	27211265	27211484
TC0100007505.hg.1	12.27	10.75	1.01		T	T	2.86	0.1405	0.7231	T	NM_001276252; NM_015023; ENST00000319394; ENST00000361771; ENST00000447062; ENST00000472249; ENST00000491239; BC032523; OTTHUMT00000012341; OTTHUMT00000012342; OTTHUMT00000012791; OTTHUMT00000012792	WDTC1	WD and tetratricopeptide repeats 1	chr1	+	Multiple_Complex	27234516	27308633
TC0100007506.hg.1	6.73	7	0.08		T	T	-1.21	0.5498	0.9411	T	ENST00000428741	RP11-4K3__A.3		chr1	+	Multiple_Complex	27311240	27311838
TC0100007507.hg.1	12.39	10.79	1.01		T	T	3.02	0.2263	0.8108	T	NM_032125; NR_037576; NR_037577; NR_037580; ENST00000374076; ENST00000464720; ENST00000464813; ENST00000466759; ENST00000470223; ENST00000471456; ENST00000478104; ENST00000486082; ENST00000498220; ENST00000608611; ENST00000611517; BC090039; OTTHUMT00000012809; OTTHUMT00000012810; OTTHUMT00000012811; OTTHUMT00000012812; OTTHUMT00000012813; OTTHUMT00000012814; OTTHUMT00000012815; OTTHUMT00000012816…	TMEM222	transmembrane protein 222	chr1	+	Multiple_Complex	27322145	27336400
TC0100007508.hg.1	9.68	9.76	0.11		T	T	-1.06	0.7824	0.9792	T	NR_033926; ENST00000384161	ACTG1P20; RNU6-48P	actin gamma 1 pseudogene 20; RNA, U6 small nuclear 48, pseudogene	chr1	+	Multiple_Complex	27323874	27326525
TC0100007509.hg.1	5.39	5.34	0.33		T	T	1.04	0.6854	0.9660	T	spamerbo.aAug10-unspliced	spamerbo	Transcript Identified by AceView	chr1	+	Coding	27329238	27329702
TC0100007510.hg.1	5.28	4.87	0.12		T	F	1.33	0.4854	0.9260	F	NM_001193308; NM_032872; ENST00000318074; ENST00000473280; ENST00000475199; ENST00000483926; ENST00000485269; ENST00000490170; ENST00000496001; ENST00000543823; ENST00000615284; ENST00000616558; ENST00000618673; BC015764; BC035725; OTTHUMT00000015778; OTTHUMT00000015779; OTTHUMT00000015780; OTTHUMT00000015781; OTTHUMT00000015782; OTTHUMT00000015783; OTTHUMT00000096879; OTTHUMT00000476525; OTTHUMT…	SYTL1	synaptotagmin like 1	chr1	+	Multiple_Complex	27341992	27353937
TC0100007511.hg.1	6.41	6.83	1.77		T	T	-1.35	0.7253	0.9712	T	ENST00000443746	RP1-144C9.2		chr1	+	Multiple_Complex	27389468	27390145
TC0100007512.hg.1	9.12	7.97	1.07		T	T	2.23	0.2258	0.8103	T	NM_005281; ENST00000374024; BC032702; OTTHUMT00000009522	GPR3	G protein-coupled receptor 3	chr1	+	Coding	27392644	27395814
TC0100007513.hg.1	5.34	4.85	0.83		T	F	1.41	0.4247	0.9083	F				chr1	+	NonCoding	27398399	27403155
TC0100007514.hg.1	4.86	4.5	0.82		F	F	1.29	0.5893	0.9495	F	hsa_circ_0000035	WASF2	Memczak2013 ANTISENSE, coding, INTERNAL, intronic best transcript NM_006990	chr1	+	NonCoding	27420914	27421242
TC0100007515.hg.1	6.78	7.06	0.72		T	T	-1.21	0.5204	0.9338	T	ENST00000492975.1; OTTHUMT00000009524; uc057dvs.1	RP4-752I6.1	novel transcript	chr1	+	NonCoding	27457198	27459582
TC0100007516.hg.1	4.9	5.63	0.26		F	T	-1.66	0.1782	0.7663	F				chr1	+	NonCoding	27492624	27505724
TC0100007517.hg.1	3.87	4.9	0.81		F	T	-2.05	0.3539	0.8844	F				chr1	+	NonCoding	27519064	27520851
TC0100007518.hg.1	5.65	5.96	0.28		T	T	-1.24	0.5204	0.9338	T	ENST00000443579.1; OTTHUMT00000009779; uc057dvt.1	RP1-159A19.4	putative novel transcript	chr1	+	NonCoding	27525805	27530561
TC0100007519.hg.1	3.91	3.45	0.65		T	F	1.37	0.4407	0.9140	F				chr1	+	NonCoding	27542221	27558300
TC0100007520.hg.1	6.69	6.6	0.23		T	T	1.07	0.8294	0.9842	T	glerworbo.aAug10-unspliced	glerworbo	Transcript Identified by AceView	chr1	+	Coding	27596364	27596760
TC0100007521.hg.1	5.52	5.78	0.87		T	T	-1.19	0.9792	0.9977	T				chr1	+	NonCoding	27613402	27621819
TC0100007522.hg.1	4.98	4.67	0.51		T	T	1.24	0.4864	0.9262	T	slarrybu.aAug10-unspliced	slarrybu	Transcript Identified by AceView	chr1	+	Coding	27634087	27634463
TC0100007523.hg.1	6.3	5.51	0.48		T	T	1.74	0.1930	0.7817	T	gleyworbo.aAug10-unspliced	gleyworbo	Transcript Identified by AceView	chr1	+	Multiple_Complex	27636467	27637284
TC0100007524.hg.1	4.9	4.08	0.63		F	F	1.76	0.3190	0.8683	F				chr1	+	NonCoding	27647506	27647915
TC0100007525.hg.1	7.01	6.82	0.39		T	T	1.14	0.4543	0.9186	T	ENST00000433132	RP1-159A19.3		chr1	+	Multiple_Complex	27648419	27649723
TC0100007526.hg.1	5.2	3.88	0.55		T	F	2.5	0.0498	0.5284	F				chr1	+	NonCoding	27657543	27660382
TC0100007527.hg.1	6.6	5.35	0.35		T	T	2.37	0.0404	0.4909	T	ENST00000430683.1; foybey.aAug10; OTTHUMT00000100241; OTTHUMT00000480454; OTTHUMT00000480455; OTTHUMT00000480456; OTTHUMT00000480457; OTTHUMT00000480458; uc057dwc.1; uc057dwd.1; uc057dwe.1; uc057dwf.1; uc057dwg.1; uc057dwh.1	RP11-288L9.4; foybey	Transcript Identified by AceView; putative novel transcript, antisense to IFI6	chr1	+	Multiple_Complex	27669468	27703063
TC0100007528.hg.1	6.5	7.48	1		T	T	-1.98	0.1851	0.7738	T	uc057dwj.1	RNU6-424P	RNA, U6 small nuclear 424, pseudogene [Source:HGNC Symbol;Acc:HGNC:47387]	chr1	+	Small_RNA	27693731	27693835
TC0100007529.hg.1	8.33	8.16	0.97		T	T	1.12	0.6265	0.9568	T	NM_001143912; NM_001143913; NM_001143914; NM_001143915; NM_152660; ENST00000010299; ENST00000234549; ENST00000373949; ENST00000373954; ENST00000419687; ENST00000446647; ENST00000530324; BC025768; OTTHUMT00000010514; OTTHUMT00000010515; OTTHUMT00000010516; OTTHUMT00000010517; OTTHUMT00000010518; OTTHUMT00000393242; OTTHUMT00000393243	FAM76A	family with sequence similarity 76, member A	chr1	+	Multiple_Complex	27725979	27763122
TC0100007530.hg.1	5.98	5.96	0.21		T	T	1.02	0.8744	0.9884	T	ENST00000446554	RP3-426I6.2		chr1	+	Pseudogene	27739091	27739439
TC0100007531.hg.1	6.1	6.24	0.21		T	T	-1.1	0.9796	0.9978	T	ENST00000425462	RPEP3	ribulose-5-phosphate-3-epimerase pseudogene 3 [Source:HGNC Symbol;Acc:HGNC:44522]	chr1	+	Pseudogene	27739954	27740629
TC0100007532.hg.1	12.14	12.04	0.41		T	T	1.07	0.9237	0.9939	T	NM_177424; ENST00000373943; ENST00000440806; ENST00000468761; ENST00000472285; ENST00000481874; BC046999; OTTHUMT00000010519; OTTHUMT00000010520; OTTHUMT00000010521; OTTHUMT00000010522; OTTHUMT00000010523; uc001bou.4	STX12	syntaxin 12	chr1	+	Multiple_Complex	27773183	27824452
TC0100007533.hg.1	7.04	9.45	0.62		T	T	-5.3	0.0122	0.3090	T	ENST00000602607.1; OTTHUMT00000467581; uc057dwn.1	RP3-426I6.5	novel transcript, sense intronic to STX12	chr1	+	NonCoding	27773858	27774041
TC0100007534.hg.1	4.2	9.4	0.16		F	T	-36.81	1.44E-05	0.0711	F	loyplu.aAug10-unspliced	loyplu	Transcript Identified by AceView	chr1	+	Unassigned	27794419	27794690
TC0100007535.hg.1	11.33	12.96	0.17		T	T	-3.08	0.0089	0.2711	T	uc057dwo.1	AL020997.1		chr1	+	Precursor_microRNA	27809701	27809788
TC0100007536.hg.1	4.93	5.46	0.24		F	T	-1.45	0.3060	0.8617	F	ENST00000602843.1; OTTHUMT00000467582; uc057dwr.1	RP3-426I6.6	novel transcript, sense intronic to STX12	chr1	+	NonCoding	27819983	27820341
TC0100007537.hg.1	5.49	6.71	0.49		F	T	-2.33	0.0890	0.6367	F	uc057dws.1	RNU6-1245P	RNA, U6 small nuclear 1245, pseudogene [Source:HGNC Symbol;Acc:HGNC:48208]	chr1	+	Small_RNA	27824538	27824643
TC0100007538.hg.1	10.34	9.33	1.57		T	T	2.01	0.9202	0.9933	T	NM_002713; NM_014110; NM_138558; ENST00000236412; ENST00000311772; ENST00000373931; ENST00000431586; ENST00000486634; BC013360; BC093017; OTTHUMT00000010525; OTTHUMT00000010526; OTTHUMT00000010528; OTTHUMT00000100238; OTTHUMT00000100239	PPP1R8	protein phosphatase 1, regulatory subunit 8	chr1	+	Multiple_Complex	27830741	27851676
TC0100007539.hg.1	5.23	5.37	0.11		T	T	-1.1	0.7778	0.9784	T	NR_002997; ENST00000517138; uc001boy.1	SCARNA1	small Cajal body-specific RNA 1	chr1	+	Small_RNA	27834401	27834566
TC0100007540.hg.1	4.62	4.59	0.56		F	T	1.02	0.6270	0.9568	F	NM_001039477; NM_001105556; NM_001286113; NM_001286115; NM_004848; ENST00000328928; ENST00000373921; ENST00000373925; ENST00000373927; ENST00000427466; ENST00000442118; ENST00000456990; ENST00000466068; ENST00000467258; ENST00000482828; ENST00000492877; OTTHUMT00000010529; OTTHUMT00000011148; OTTHUMT00000011149; OTTHUMT00000011150; OTTHUMT00000011151; OTTHUMT00000011152; OTTHUMT00000011153; OTTHU…	THEMIS2	thymocyte selection associated family member 2	chr1	+	Multiple_Complex	27872543	27886685
TC0100007541.hg.1	4.03	3.65	0.11		T	F	1.3	0.5139	0.9324	F	hsa_circ_0000036	C1orf38	Memczak2013 ALT_ACCEPTOR, ALT_DONOR, coding, INTERNAL, intronic best transcript NM_001105556	chr1	+	NonCoding	27873422	27873641
TC0100007542.hg.1	6.45	6.67	0.31		T	T	-1.16	0.8405	0.9856	T	NM_001009568; NM_001304579; NM_014474; ENST00000373888; ENST00000373894; ENST00000411604; ENST00000466793; ENST00000548116; ENST00000549094; BC014444; OTTHUMT00000011170; OTTHUMT00000011171; OTTHUMT00000011172; OTTHUMT00000011173; OTTHUMT00000404477; OTTHUMT00000404479	SMPDL3B	sphingomyelin phosphodiesterase, acid-like 3B	chr1	+	Multiple_Complex	27934955	27959157
TC0100007543.hg.1	8.62	8.6	0.84		T	T	1.01	0.9776	0.9974	T	NM_018053; ENST00000373884; ENST00000481387; BC013379; BC028564; OTTHUMT00000011175; OTTHUMT00000011176	XKR8	X-linked Kx blood group related 8	chr1	+	Multiple_Complex	27959462	27968096
TC0100007544.hg.1	7.69	8.23	1.22		T	T	-1.46	0.4947	0.9278	T	snylybu.aAug10-unspliced	snylybu	Transcript Identified by AceView	chr1	+	Unassigned	27970997	27971593
TC0100007545.hg.1	5.71	5.95	1		F	T	-1.19	0.6835	0.9658	F	uc057dxr.1	AL137792.1		chr1	+	Precursor_microRNA	28091276	28091381
TC0100007546.hg.1	5.97	5.48	0.32		T	F	1.4	0.5673	0.9442	F	ENST00000443484	RP5-1053E7.2		chr1	+	Multiple_Complex	28109739	28110298
TC0100007547.hg.1	8.58	9.28	0.75		T	T	-1.62	0.4455	0.9157	T				chr1	+	NonCoding	28130437	28134550
TC0100007548.hg.1	7.2	7.18	0.42		T	T	1.02	0.6964	0.9673	T				chr1	+	NonCoding	28144180	28145320
TC0100007549.hg.1	10.47	9.12	0.88		T	T	2.56	0.2745	0.8432	T				chr1	+	NonCoding	28200575	28201483
TC0100007550.hg.1	10.85	10.01	0.7		T	T	1.79	0.5165	0.9329	T	NM_016311; NM_178190; NM_178191; ENST00000335514; ENST00000465645; ENST00000468425; ENST00000497986; BC004955; BC009677; OTTHUMT00000009841; OTTHUMT00000009842; OTTHUMT00000009843; OTTHUMT00000009844	ATPIF1	ATPase inhibitory factor 1	chr1	+	Multiple_Complex	28236091	28246906
TC0100007551.hg.1	6.03	5.78	0.41		T	T	1.18	0.6388	0.9581	T	ENST00000605846.1; OTTHUMT00000469730; uc057dxz.1	RP5-1092A3.5	novel transcript	chr1	+	NonCoding	28247144	28247568
TC0100007552.hg.1	9.81	9.7	1.13		T	T	1.08	0.5510	0.9413	T	NM_031459; ENST00000253063; BC013304; BC033719; OTTHUMT00000009840	SESN2	sestrin 2	chr1	+	Multiple_Complex	28259452	28282491
TC0100007553.hg.1	6.6	8.05	0.64		T	T	-2.74	0.0616	0.5646	T	dobey.aAug10-unspliced	dobey	Transcript Identified by AceView	chr1	+	Unassigned	28262963	28263259
TC0100007554.hg.1	7.14	6.48	0.22		T	F	1.58	0.3033	0.8604	F				chr1	+	NonCoding	28306398	28309966
TC0100007555.hg.1	8.06	7.36	0.36		T	T	1.63	0.3621	0.8873	T	NM_001127350; NM_017638; ENST00000373842; ENST00000398997; ENST00000474683; ENST00000475655; ENST00000479574; BC002694; OTTHUMT00000009856; OTTHUMT00000009857; OTTHUMT00000009858; OTTHUMT00000009859	MED18	mediator complex subunit 18	chr1	+	Multiple_Complex	28329002	28335967
TC0100007556.hg.1	12.48	12.1	0.03		T	T	1.3	0.4177	0.9063	T	NM_001048183; NM_023923; ENST00000373836; ENST00000373839; ENST00000463428; ENST00000493669; ENST00000632202; ENST00000632421; ENST00000632964; ENST00000633167; ENST00000633371; BC021247; BC029266; BC068508; OTTHUMT00000009868; OTTHUMT00000101984; OTTHUMT00000101985; OTTHUMT00000158544; OTTHUMT00000487875; OTTHUMT00000487876; OTTHUMT00000487877; OTTHUMT00000487878; OTTHUMT00000487879	PHACTR4	phosphatase and actin regulator 4	chr1	+	Multiple_Complex	28369582	28502771
TC0100007557.hg.1	7.46	8.75	0.16		T	T	-2.45	0.0307	0.4410	T	ENST00000438601	RP1-308E4.1		chr1	+	Multiple_Complex	28453541	28453934
TC0100007558.hg.1	4.45	5.26	0.8		F	F	-1.75	0.5762	0.9465	F	uc057dyg.1	RNU6ATAC27P	RNA, U6atac small nuclear 27, pseudogene [Source:HGNC Symbol;Acc:HGNC:46926]	chr1	+	Small_RNA	28481362	28481480
TC0100007559.hg.1	8.6	7.88	0.95		T	T	1.65	0.8196	0.9834	T	NM_001048194; NM_001048195; NM_001048199; NM_001269; NR_002907; NR_002909; NR_004404; NR_030725; NR_030726; NR_036473; ENST00000373831; ENST00000373832; ENST00000373833; ENST00000398958; ENST00000411533; ENST00000413987; ENST00000419074; ENST00000427469; ENST00000429051; ENST00000430407; ENST00000434290; ENST00000437681; ENST00000447507; ENST00000478232; ENST00000486790; BC010067; BC069198; OTTHU…	RCC1; SNORA73A; SNHG3; SNORA73B	regulator of chromosome condensation 1; small nucleolar RNA, H/ACA box 73A; small nucleolar RNA host gene 3; small nucleolar RNA, H/ACA box 73B	chr1	+	Multiple_Complex	28505942	28539300
TC0100007560.hg.1	6.54	7	0.58		T	T	-1.37	0.4955	0.9278	T				chr1	+	NonCoding	28517476	28517575
TC0100007561.hg.1	5.69	5.93	0.34		T	T	-1.18	0.4178	0.9063	T	ENST00000624273; OTTHUMT00000431079; uc057dys.1	RP4-669K10.8	TEC	chr1	+	NonCoding	28544460	28546542
TC0100007562.hg.1	9.92	9.32	1.27		T	T	1.51	0.8865	0.9900	T	NM_017846; NR_003109; ENST00000373830; ENST00000411406; ENST00000464093; ENST00000464880; ENST00000480930; ENST00000484775; ENST00000491577; ENST00000495215; ENST00000495995; ENST00000497790; BC000680; BC039879; OTTHUMT00000010346; OTTHUMT00000010347; OTTHUMT00000010348; OTTHUMT00000010349; OTTHUMT00000010350; OTTHUMT00000010351; OTTHUMT00000010352; OTTHUMT00000010353; OTTHUMT00000010354; OTTHUMT…	TRNAU1AP	tRNA selenocysteine 1 associated protein 1	chr1	+	Multiple_Complex	28553017	28578545
TC0100007563.hg.1	6.43	6.17	0.45		T	T	1.2	0.9916	0.9991	T				chr1	+	NonCoding	28581094	28581887
TC0100007564.hg.1	8.77	7.65	0.57		T	T	2.17	0.2141	0.8009	T	NM_001193532; NM_152304; ENST00000373826; ENST00000465518; BC033175; OTTHUMT00000010371; OTTHUMT00000010372	RAB42	RAB42, member RAS oncogene family	chr1	+	Multiple_Complex	28592200	28595443
TC0100007565.hg.1	5.75	5.29	0.35		T	T	1.38	0.4452	0.9157	T	woleebu.aAug10-unspliced	woleebu	Transcript Identified by AceView	chr1	+	Coding	28642391	28642816
TC0100007566.hg.1	6.59	7.33	0.23		T	T	-1.68	0.1626	0.7500	T	ENST00000420776.1; ENST00000427804.1; OTTHUMT00000010341; OTTHUMT00000010342; uc057dzn.1; uc057dzo.1	RP11-442N24__B.1	putative novel transcript	chr1	+	NonCoding	28643228	28648581
TC0100007567.hg.1	8.79	8.47	0.38		T	T	1.24	0.6454	0.9597	T	NR_004407; ENST00000387069	RNU11	RNA, U11 small nuclear	chr1	+	Multiple_Complex	28648599	28648734
TC0100007568.hg.1	6.79	7.66	0.47		T	T	-1.82	0.2025	0.7900	T				chr1	+	NonCoding	28649672	28650283
TC0100007569.hg.1	10.1	9.24	1.03		T	T	1.81	0.7447	0.9743	T	NM_006582; NM_024482; ENST00000294409; ENST00000361872; ENST00000373816; ENST00000480454; BC001473; OTTHUMT00000010331; OTTHUMT00000010332; OTTHUMT00000010333; OTTHUMT00000010334	GMEB1	glucocorticoid modulatory element binding protein 1	chr1	+	Multiple_Complex	28668728	28719353
TC0100007570.hg.1	13.67	13.51	0.58		T	T	1.11	0.7715	0.9773	T	NM_001172828; NM_001173128; NM_016258; ENST00000373812; ENST00000468863; ENST00000474884; ENST00000475796; ENST00000476976; ENST00000478283; ENST00000496288; ENST00000541996; ENST00000542507; ENST00000621244; BC002559; OTTHUMT00000010335; OTTHUMT00000010336; OTTHUMT00000010337; OTTHUMT00000010338; OTTHUMT00000010339; OTTHUMT00000010340; OTTHUMT00000092196; OTTHUMT00000476529	YTHDF2	YTH N(6)-methyladenosine RNA binding protein 2	chr1	+	Multiple_Complex	28736621	28769775
TC0100007571.hg.1	3.85	5.2	0.26		F	T	-2.55	0.0289	0.4307	F	zeyleebu.aAug10-unspliced	zeyleebu	Transcript Identified by AceView	chr1	+	Coding	28751839	28753387
TC0100007572.hg.1	4.99	5.56	0.23		T	T	-1.48	0.2573	0.8332	T				chr1	+	NonCoding	28775698	28777111
TC0100007573.hg.1	6.34	5.93	0.13		T	T	1.33	0.4067	0.9029	T	NM_000911; ENST00000234961; ENST00000621425; OTTHUMT00000010330	OPRD1	opioid receptor, delta 1	chr1	+	Multiple_Complex	28812142	28871712
TC0100007574.hg.1	10.97	10.31	0.65		T	T	1.58	0.3659	0.8885	T	NM_001166005; NM_001166006; NM_001166007; NM_004437; NM_203342; NM_203343; ENST00000343067; ENST00000347529; ENST00000349460; ENST00000356093; ENST00000373797; ENST00000373798; ENST00000373800; ENST00000460378; ENST00000462032; ENST00000482464; ENST00000488277; ENST00000490308; BC039079; BC096105; OTTHUMT00000010312; OTTHUMT00000010313; OTTHUMT00000010314; OTTHUMT00000010315; OTTHUMT00000010316; …	EPB41	erythrocyte membrane protein band 4.1	chr1	+	Multiple_Complex	28887091	29120446
TC0100007575.hg.1	7.56	7.77	0.37		T	T	-1.16	0.6217	0.9562	T	hsa_circ_0000040	EPB41	Memczak2013 ALT_ACCEPTOR, ALT_DONOR, coding, INTERNAL, intronic best transcript NM_001166007	chr1	+	NonCoding	28915000	28915140
TC0100007576.hg.1	8.86	8.14	0.83		T	T	1.66	0.1860	0.7748	T	ENST00000383977; uc057eaf.1	Y_RNA	Y RNA [Source:RFAM;Acc:RF00019]	chr1	+	NonCoding	28985710	28985810
TC0100007577.hg.1	5.65	6.03	0.37		T	T	-1.3	0.5402	0.9386	T	ENST00000619772; uc057eag.1	Metazoa_SRP	Metazoan signal recognition particle RNA [Source:RFAM;Acc:RF00017]	chr1	+	NonCoding	29041199	29041480
TC0100007578.hg.1	6.11	6.41	0.39		F	T	-1.24	0.3431	0.8789	F	toybo.aAug10-unspliced	toybo	Transcript Identified by AceView	chr1	+	Unassigned	29053717	29054537
TC0100007579.hg.1	5.68	5.38	0.46		T	T	1.23	0.5962	0.9508	T				chr1	+	NonCoding	29133350	29135963
TC0100007580.hg.1	5.04	5.45	0.2		F	F	-1.33	0.3022	0.8600	F				chr1	+	NonCoding	29145480	29146766
TC0100007581.hg.1	5.98	4.92	1.06		T	T	2.09	0.0808	0.6175	T	ENST00000450108.1	RP11-242O24.5		chr1	+	NonCoding	29152489	29152991
TC0100007582.hg.1	3.58	3.51	0.05		F	F	1.05	0.8761	0.9887	F				chr1	+	NonCoding	29196158	29201447
TC0100007583.hg.1	6.45	6.24	0.73		F	F	1.16	0.7743	0.9780	F	ENST00000427046.1; OTTHUMT00000010000; uc057ebj.1; veybo.aAug10	RP11-467D18.2; veybo	Putative novel transcript; Transcript Identified by AceView	chr1	+	NonCoding	29223933	29224816
TC0100007584.hg.1	8.66	8.2	0.7		T	T	1.38	0.4850	0.9259	T	NM_001195001; NM_005704; NM_133177; NM_133178; ENST00000345512; ENST00000373779; ENST00000415600; ENST00000428026; ENST00000460170; ENST00000465525; ENST00000492954; ENST00000493601; ENST00000526080; ENST00000527027; ENST00000531385; BC146655; OTTHUMT00000010445; OTTHUMT00000010446; OTTHUMT00000010447; OTTHUMT00000010784; OTTHUMT00000010785; OTTHUMT00000010786; OTTHUMT00000010787; OTTHUMT00000392…	PTPRU	protein tyrosine phosphatase, receptor type, U	chr1	+	Multiple_Complex	29236516	29326813
TC0100007585.hg.1	7.23	5.71	0.47		T	T	2.86	0.0226	0.3904	T	uc057ebt.1	AL139151.1		chr1	+	Precursor_microRNA	29432481	29432562
TC0100007586.hg.1	5.43	5.32	0.96		T	T	1.08	0.4238	0.9079	T				chr1	+	NonCoding	29449536	29452390
TC0100007587.hg.1	7.16	6.58	0.24		T	T	1.49	0.2635	0.8380	T	nosiyo.aAug10	nosiyo	Transcript Identified by AceView	chr1	+	NonCoding	29459985	29473078
TC0100007588.hg.1	4.63	4.03	0.15		F	F	1.51	0.3090	0.8638	F				chr1	+	NonCoding	29686331	29688726
TC0100007589.hg.1	5.99	5.24	0.39		T	T	1.69	0.1963	0.7839	T				chr1	+	NonCoding	29711702	29712567
TC0100007590.hg.1	4.74	5.88	0.48		T	T	-2.2	0.0714	0.5937	T				chr1	+	NonCoding	29729143	29813746
TC0100007591.hg.1	8.63	8.61	1.04		T	T	1.01	0.4728	0.9225	T				chr1	+	NonCoding	29839433	29892958
TC0100007592.hg.1	8.41	9.68	0.45		T	T	-2.41	0.0291	0.4313	T	uc057ebw.1	AL645944.1		chr1	+	Precursor_microRNA	29884902	29885005
TC0100007593.hg.1	4.88	4.18	0.82		F	F	1.63	0.2666	0.8390	F				chr1	+	NonCoding	29912850	29914194
TC0100007594.hg.1	6	7.08	0.19		T	T	-2.12	0.0569	0.5507	T				chr1	+	NonCoding	29924672	29925655
TC0100007595.hg.1	5.15	4.43	0.89		T	F	1.64	0.7809	0.9790	F				chr1	+	NonCoding	29946625	29958119
TC0100007597.hg.1	5.98	6.3	0.17		T	T	-1.25	0.5254	0.9349	T				chr1	+	NonCoding	29991485	29992289
TC0100007598.hg.1	4.14	3.18	0.31		F	F	1.95	0.1075	0.6713	F				chr1	+	NonCoding	30132718	30136996
TC0100007599.hg.1	6.51	7.04	0.26		T	T	-1.44	0.3746	0.8920	T	ENST00000441046.1; OTTHUMT00000010419; uc057ebx.1	RP5-893G23.1	putative novel transcript	chr1	+	NonCoding	30140262	30141607
TC0100007600.hg.1	5.91	6.03	0.37		T	T	-1.08	0.8081	0.9823	T				chr1	+	NonCoding	30188412	30193695
TC0100007601.hg.1	6.01	7.1	0.16		T	T	-2.12	0.0719	0.5945	T				chr1	+	NonCoding	30210486	30218713
TC0100007602.hg.1	8.8	8.34	0.35		T	T	1.38	0.4880	0.9263	T	ENST00000442774	RP3-357I16.1		chr1	+	Multiple_Complex	30226523	30226615
TC0100007603.hg.1	4.52	3.42	0.17		F	F	2.14	0.0536	0.5417	F				chr1	+	NonCoding	30253346	30261161
TC0100007604.hg.1	4.78	4.81	0.2		T	F	-1.02	0.8597	0.9871	F				chr1	+	NonCoding	30299151	30309145
TC0100007605.hg.1	5.41	4.15	0.63		T	F	2.39	0.0776	0.6099	F				chr1	+	NonCoding	30316878	30327254
TC0100007606.hg.1	4.33	4.55	1.07		F	F	-1.16	0.8169	0.9833	F	ENST00000420354.1; OTTHUMT00000091345; uc057ebz.1	RP4-591L5.2	putative novel transcript	chr1	+	NonCoding	30415825	30421108
TC0100007607.hg.1	5	6.24	0.71		F	T	-2.35	0.2360	0.8174	F				chr1	+	NonCoding	30461919	30465911
TC0100007608.hg.1	4.9	5.06	0.87		T	T	-1.12	0.6482	0.9602	T				chr1	+	NonCoding	30523321	30534252
TC0100007609.hg.1	6.22	4.64	0.27		T	T	2.98	0.0173	0.3507	T				chr1	+	NonCoding	30596815	30606433
TC0100007610.hg.1	6.81	6.66	0.67		T	T	1.11	0.8441	0.9859	T				chr1	+	NonCoding	30603289	30608172
TC0100007611.hg.1	5.82	5.81	0.19		T	T	1.01	0.8498	0.9862	T				chr1	+	NonCoding	30630745	30632841
TC0100007612.hg.1	4.33	4.15	0.44		F	F	1.13	0.4413	0.9143	F				chr1	+	NonCoding	30663713	30682285
TC0100007613.hg.1	4.07	3.81	0.15		T	F	1.19	0.5271	0.9351	F				chr1	+	NonCoding	30689917	30706182
TC0100007614.hg.1	4.65	4.18	0.59		T	F	1.38	0.3817	0.8950	F	NR_034182; ENST00000414532; ENST00000414763; ENST00000443076; ENST00000454613	MATN1-AS1	MATN1 antisense RNA 1	chr1	+	NonCoding	30718093	30726827
TC0100007615.hg.1	3.66	3.65	0.12		T	T	1.01	0.8678	0.9880	T				chr1	+	NonCoding	30723335	30725064
TC0100007616.hg.1	6.77	6.59	0.47		T	T	1.14	0.6877	0.9663	T				chr1	+	NonCoding	30735290	30738566
TC0100007617.hg.1	7.09	8.23	1.2		T	T	-2.2	0.6277	0.9570	T				chr1	+	NonCoding	30766158	30772436
TC0100007618.hg.1	5.81	6.86	0.55		T	T	-2.07	0.1408	0.7232	T	ENST00000430320.3; ENST00000438790.1; OTTHUMT00000010557; OTTHUMT00000010559; uc057ecj.1; uc057eck.1	RP1-65J11.1	putative novel transcript	chr1	+	NonCoding	30824228	30834435
TC0100007619.hg.1	5.54	5.87	0.48		T	T	-1.26	0.9195	0.9933	T	ENST00000410852; uc057ecl.1	RN7SKP91	RNA, 7SK small nuclear pseudogene 91 [Source:HGNC Symbol;Acc:HGNC:45815]	chr1	+	NonCoding	30843823	30844110
TC0100007620.hg.1	4.91	5.05	0.36		F	T	-1.1	0.9097	0.9927	F	ENST00000431202; ENST00000431202.1; OTTHUMT00000102020; uc057ecm.1	LOC400748; RP1-65J11.5	uncharacterized LOC400748; novel transcript	chr1	+	NonCoding	30858158	30860254
TC0100007621.hg.1	3.81	4.04	0.07		F	F	-1.17	0.6438	0.9595	F				chr1	+	NonCoding	30860851	30862645
TC0100007622.hg.1	7.88	7.26	0.26		T	T	1.54	0.1588	0.7462	T				chr1	+	NonCoding	30869576	30871019
TC0100007623.hg.1	10.59	9.58	1.02		T	T	2.02	0.4287	0.9105	T	seyrobo.aAug10	seyrobo	Transcript Identified by AceView	chr1	+	Coding	30874298	30877247
TC0100007624.hg.1	6.15	6.66	0.27		F	T	-1.42	0.3657	0.8885	F				chr1	+	NonCoding	30933254	30938400
TC0100007625.hg.1	3.79	4.97	0.78		F	F	-2.27	0.3130	0.8656	F	kerkobo.aAug10-unspliced	kerkobo	Transcript Identified by AceView	chr1	+	Unassigned	30939127	30939855
TC0100007626.hg.1	8.25	8.3	0.24		T	T	-1.04	0.8710	0.9882	T	glerplo.aAug10-unspliced	glerplo	Transcript Identified by AceView	chr1	+	Unassigned	30961776	30962053
TC0100007627.hg.1	5.64	5.19	0.89		T	F	1.37	0.2677	0.8397	F				chr1	+	NonCoding	30988065	30988633
TC0100007628.hg.1	5.3	4.89	0.82		F	T	1.32	0.3976	0.8999	F	ENST00000417263	RP11-201O14.1		chr1	+	Multiple_Complex	31036734	31037240
TC0100007629.hg.1	5.69	5.94	0.09		T	T	-1.19	0.6364	0.9577	T	ENST00000429616	RP11-201O14.2		chr1	+	Multiple_Complex	31050872	31051034
TC0100007630.hg.1	5.92	5.95	0.16		T	T	-1.02	0.9024	0.9918	T	narfarbu.aAug10	narfarbu	Transcript Identified by AceView	chr1	+	NonCoding	31154304	31156281
TC0100007631.hg.1	6.8	8.19	0.46		T	T	-2.61	0.0773	0.6090	T				chr1	+	NonCoding	31176391	31182735
TC0100007632.hg.1	7.12	8.55	0.38		T	T	-2.7	0.0199	0.3715	T	gorler.aAug10-unspliced	gorler	Transcript Identified by AceView	chr1	+	Coding	31275398	31276106
TC0100007633.hg.1	6.33	6.5	0.06		T	T	-1.12	0.7797	0.9787	T				chr1	+	NonCoding	31283776	31289586
TC0100007634.hg.1	13.34	11.55	0.79		T	T	3.46	0.0888	0.6358	T	NM_001282566; NM_001282567; NM_001282568; NM_001282569; NM_001282570; NM_001282571; NM_001282572; NM_001282573; NM_001282574; NM_016505; ENST00000344147; ENST00000373714; ENST00000422613; ENST00000479629; ENST00000546109; ENST00000615916; ENST00000616393; ENST00000616859; ENST00000618216; ENST00000627541; BC007446; BC050609; OTTHUMT00000010664; OTTHUMT00000010665; OTTHUMT00000010666; OTTHUMT00000…	ZCCHC17	zinc finger, CCHC domain containing 17	chr1	+	Multiple_Complex	31296982	31364953
TC0100007635.hg.1	5.25	6.94	0.54		F	T	-3.22	0.0105	0.2911	F	sakemo.aAug10-unspliced	sakemo	Transcript Identified by AceView	chr1	+	Coding	31310550	31311532
TC0100007636.hg.1	8.11	9.33	0.22		T	T	-2.33	0.0505	0.5300	T	sakemo.bAug10-unspliced	sakemo	Transcript Identified by AceView	chr1	+	Unassigned	31313888	31314442
TC0100007637.hg.1	6.63	6.68	0.06		T	T	-1.03	0.9078	0.9925	T				chr1	+	NonCoding	31383965	31388937
TC0100007638.hg.1	14.53	12.43	0.65		T	T	4.31	0.0157	0.3389	T	NM_001199037; NM_001199038; NM_001199039; NM_018565; NM_178865; ENST00000373709; ENST00000373710; ENST00000487207; ENST00000491976; ENST00000536384; ENST00000536859; BC084580; BC126283; BC126285; OTTHUMT00000010680; OTTHUMT00000010681; OTTHUMT00000010682; OTTHUMT00000091361; uc010ogg.2; uc010ogh.2	SERINC2	serine incorporator 2	chr1	+	Multiple_Complex	31409565	31434680
TC0100007639.hg.1	5.84	6.67	0.63		T	T	-1.78	0.1603	0.7474	T	charlerbu.aAug10-unspliced	charlerbu	Transcript Identified by AceView	chr1	+	Coding	31420440	31422135
TC0100007640.hg.1	7.04	7.05	0.17		T	T	-1.01	0.9445	0.9952	T				chr1	+	NonCoding	31444185	31449455
TC0100007641.hg.1	6.3	6.42	0.62		T	T	-1.08	0.6981	0.9674	T	NR_034112; ENST00000562069; ENST00000562271; ENST00000562339; ENST00000563302; ENST00000563550; ENST00000566792; ENST00000570127	LINC01225	long intergenic non-protein coding RNA 1225	chr1	+	Multiple_Complex	31500085	31540885
TC0100007642.hg.1	4.09	4.33	0.59		T	T	-1.18	0.9901	0.9990	T				chr1	+	NonCoding	31510178	31510538
TC0100007643.hg.1	5.53	5.75	0.17		T	T	-1.16	0.6567	0.9613	T	NR_027085; ENST00000412068; ENST00000417514	LINC01226	long intergenic non-protein coding RNA 1226	chr1	+	NonCoding	31518435	31524245
TC0100007644.hg.1	6.25	5.67	0.21		T	F	1.49	0.3267	0.8721	F				chr1	+	NonCoding	31553874	31571189
TC0100007645.hg.1	9.84	7.94	1.33		T	T	3.72	0.1051	0.6675	T	NM_001204414; NM_001204415; NM_022164; ENST00000271064; ENST00000457433; ENST00000461030; ENST00000463112; ENST00000466998; ENST00000468635; ENST00000478398; ENST00000480586; ENST00000481165; ENST00000498429; ENST00000537531; BC064633; OTTHUMT00000011072; OTTHUMT00000011073; OTTHUMT00000011074; OTTHUMT00000011076; OTTHUMT00000011077; OTTHUMT00000011078; OTTHUMT00000011079; OTTHUMT00000011080; OTT…	TINAGL1	tubulointerstitial nephritis antigen-like 1	chr1	+	Multiple_Complex	31576485	31587686
TC0100007646.hg.1	6.13	5.9	0.31		T	T	1.18	0.6510	0.9608	T	NM_001525; ENST00000373705; ENST00000373706; ENST00000403528; ENST00000468521; ENST00000485464; BC074796; OTTHUMT00000011042; OTTHUMT00000011043; OTTHUMT00000011044; OTTHUMT00000011045	HCRTR1	hypocretin (orexin) receptor 1	chr1	+	Multiple_Complex	31617686	31632518
TC0100007647.hg.1	6.12	5.34	0.43		T	T	1.71	0.2032	0.7905	T	ENST00000445166.1; ENST00000581333.1; ENST00000585413.1; ENST00000585660.1; ENST00000587445.1; ENST00000588288.1; ENST00000589462.1; ENST00000591592.1; ENST00000591929.1; ENST00000593188.1; ENST00000607926.1; ENST00000608246.1; ENST00000608332.1; ENST00000608888.1; ENST00000609033.1; ENST00000609338.1; ENST00000609373.1; ENST00000609549.1; ENST00000609625.1; ENST00000610043.1; ENST00000610216.1; …	RP11-73M7.6; RP11-73M7.9; jyda	Transcript Identified by AceView; novel transcript, antisense to COL16A1; novel transcript, antisense to PEF1	chr1	+	Multiple_Complex	31644049	31660162
TC0100007648.hg.1	5.27	5.29	0.24		T	T	-1.01	0.9739	0.9970	T				chr1	+	NonCoding	31670144	31670999
TC0100007649.hg.1	5.83	4.71	0.48		F	F	2.16	0.1499	0.7352	F				chr1	+	NonCoding	31715217	31716204
TC0100007650.hg.1	6.81	6.91	0.27		T	T	-1.07	0.8409	0.9856	T	ENST00000527035.1; OTTHUMT00000381911; tusuyo.aAug10; uc057egu.1	RP11-84A19.3; tusuyo	putative novel transcript; Transcript Identified by AceView	chr1	+	NonCoding	31789130	31791322
TC0100007651.hg.1	4.23	4.9	1.19		T	T	-1.58	0.9904	0.9990	T	gleykoybo.aAug10-unspliced	gleykoybo	Transcript Identified by AceView	chr1	+	Coding	31878846	31879604
TC0100007652.hg.1	5.03	4.86	1.09		F	F	1.12	0.8735	0.9883	F	flarplaw.aAug10-unspliced	flarplaw	Transcript Identified by AceView	chr1	+	Coding	31913574	31915144
TC0100007653.hg.1	6.04	6.68	0.09		T	T	-1.55	0.2469	0.8243	T	ENST00000447478.1; OTTHUMT00000011908; uc057eib.1	RP4-534N18.2	putative novel transcript	chr1	+	NonCoding	31933020	31933975
TC0100007654.hg.1	5.45	6.17	0.38		F	F	-1.66	0.3595	0.8861	F				chr1	+	NonCoding	31939170	31940542
TC0100007655.hg.1	5.32	5.98	0.63		T	T	-1.58	0.6384	0.9580	T				chr1	+	NonCoding	31945740	31950134
TC0100007656.hg.1	5.63	6.5	0.55		F	F	-1.82	0.0799	0.6157	F	fleelawbu.bAug10-unspliced	fleelawbu	Transcript Identified by AceView	chr1	+	Unassigned	31962627	31963091
TC0100007657.hg.1	8.09	7.58	0.66		T	T	1.42	0.4721	0.9224	T	fleelawbu.aAug10-unspliced	fleelawbu	Transcript Identified by AceView	chr1	+	Coding	31963987	31964639
TC0100007658.hg.1	5.94	7.46	0.52		F	T	-2.87	0.0670	0.5816	F				chr1	+	NonCoding	32000963	32001903
TC0100007659.hg.1	12.49	12.34	0.67		T	T	1.11	0.9375	0.9950	T	NM_001271878; NM_006559; NR_073498; NR_073499; ENST00000307714; ENST00000327300; ENST00000484270; ENST00000492989; BC000717; BC010132; BC019109; OTTHUMT00000011199; OTTHUMT00000091381; OTTHUMT00000091382; OTTHUMT00000472761	KHDRBS1	KH domain containing, RNA binding, signal transduction associated 1	chr1	+	Multiple_Complex	32013694	32060859
TC0100007660.hg.1	7.31	8.39	1.21		T	T	-2.13	0.1506	0.7363	T	NM_018056; ENST00000336294; ENST00000438825; ENST00000441402; ENST00000466321; ENST00000468135; ENST00000472503; ENST00000476968; ENST00000487305; ENST00000498613; OTTHUMT00000011489; OTTHUMT00000091374; OTTHUMT00000091375; OTTHUMT00000091376; OTTHUMT00000091377; OTTHUMT00000091378; OTTHUMT00000091379; OTTHUMT00000091380; OTTHUMT00000099435	TMEM39B	transmembrane protein 39B	chr1	+	Multiple_Complex	32072031	32102866
TC0100007661.hg.1	6.48	7.39	0.46		T	T	-1.88	0.1341	0.7135	T	NR_049850; ENST00000577515	MIR5585	microRNA 5585	chr1	+	Precursor_microRNA	32086949	32087007
TC0100007662.hg.1	14.63	13.36	0.46		T	T	2.42	0.1073	0.6708	T	NM_012316; ENST00000373625; ENST00000446515; ENST00000469790; ENST00000471599; BC020520; OTTHUMT00000012527; OTTHUMT00000012528; OTTHUMT00000012532; OTTHUMT00000012533	KPNA6	karyopherin alpha 6 (importin alpha 7)	chr1	+	Multiple_Complex	32108038	32176568
TC0100007663.hg.1	9.2	9.88	0.29		T	T	-1.61	0.2075	0.7943	T				chr1	+	NonCoding	32123841	32125009
TC0100007664.hg.1	8.02	10.12	0.45		T	T	-4.28	0.0117	0.3032	T				chr1	+	NonCoding	32124108	32126129
TC0100007665.hg.1	5.27	7.84	1.08		F	T	-5.94	0.0390	0.4830	F				chr1	+	NonCoding	32128290	32128352
TC0100007666.hg.1	6.42	7.52	0.46		T	T	-2.13	0.0917	0.6426	T	hsa_circ_0002834	KPNA6	Jeck2013 ALT_ACCEPTOR, ALT_DONOR, coding, INTERNAL, intronic best transcript NM_012316	chr1	+	NonCoding	32139179	32139864
TC0100007667.hg.1	6.63	6.22	0.86		T	T	1.33	0.5750	0.9463	T	skalawbu.aAug10-unspliced	skalawbu	Transcript Identified by AceView	chr1	+	Coding	32164922	32165661
TC0100007668.hg.1	11.4	10.53	1.07		T	T	1.84	0.7565	0.9760	T	NM_175852; ENST00000373609; ENST00000373610; BC080578; BC103823; BC103824; OTTHUMT00000012843; OTTHUMT00000012844; uc001buj.3	TXLNA	taxilin alpha	chr1	+	Multiple_Complex	32179686	32198285
TC0100007669.hg.1	7.79	8.26	0.53		T	T	-1.39	0.2377	0.8185	T	NM_001301011; NM_024296; ENST00000373602; ENST00000421922; ENST00000461819; ENST00000469003; ENST00000483009; BC022848; OTTHUMT00000015722; OTTHUMT00000015723; OTTHUMT00000015724; OTTHUMT00000015728; OTTHUMT00000313451	CCDC28B	coiled-coil domain containing 28B	chr1	+	Multiple_Complex	32200386	32205390
TC0100007670.hg.1	7.75	7.77	0.38		T	T	-1.02	0.6549	0.9611	T	NM_001160042; NM_018134; ENST00000291358; ENST00000537469; ENST00000617816; BC098260; BC098317; BC098366; OTTHUMT00000015731; OTTHUMT00000476530; OTTHUMT00000476531	IQCC	IQ motif containing C	chr1	+	Multiple_Complex	32205635	32208687
TC0100007671.hg.1	5.97	6.22	0.3		T	T	-1.18	0.5949	0.9505	T	NM_001099434; ENST00000409358; ENST00000487056; BC128073; OTTHUMT00000015735; OTTHUMT00000328293; uc001bun.2	DCDC2B	doublecortin domain containing 2B	chr1	+	Multiple_Complex	32209094	32216196
TC0100007672.hg.1	13.58	11.41	1.11		T	T	4.48	0.1125	0.6794	T	NM_003757; ENST00000355082; ENST00000373586; ENST00000471486; ENST00000474371; ENST00000483517; ENST00000489353; BC000413; BC003140; OTTHUMT00000019282; OTTHUMT00000019284; OTTHUMT00000019597; OTTHUMT00000019598; OTTHUMT00000019599; OTTHUMT00000099431	EIF3I	eukaryotic translation initiation factor 3, subunit I	chr1	+	Multiple_Complex	32221584	32231604
TC0100007673.hg.1	7.42	7.56	0.06		T	T	-1.1	0.7732	0.9777	T				chr1	+	NonCoding	32234466	32235346
TC0100007674.hg.1	4.9	4.68	0.26		T	T	1.16	0.5302	0.9358	T				chr1	+	NonCoding	32240234	32243022
TC0100007675.hg.1	5.44	5.4	0.12		T	T	1.03	0.9537	0.9957	T	NM_032648; ENST00000373582; BC004269; OTTHUMT00000019615	FAM167B	family with sequence similarity 167, member B	chr1	+	Coding	32247217	32248860
TC0100007676.hg.1	3.66	3.75	0.32		F	F	-1.07	0.8371	0.9853	F	NM_001042771; NM_005356; ENST00000333070; ENST00000336890; ENST00000355928; ENST00000373557; ENST00000373562; ENST00000373564; ENST00000461712; ENST00000469765; ENST00000469956; ENST00000476457; ENST00000477031; ENST00000482949; ENST00000495610; ENST00000619559; BC013200; OTTHUMT00000019616; OTTHUMT00000019804; OTTHUMT00000019805; OTTHUMT00000019806; OTTHUMT00000019807; OTTHUMT00000019808; OTTHUM…	LCK	LCK proto-oncogene, Src family tyrosine kinase	chr1	+	Multiple_Complex	32251239	32286167
TC0100007677.hg.1	3.72	4.21	0.37		F	F	-1.41	0.6039	0.9521	F				chr1	+	NonCoding	32253617	32260447
TC0100007678.hg.1	11.64	11.86	0.65		T	T	-1.17	0.3663	0.8887	T	NM_004964; ENST00000373548; ENST00000428704; ENST00000463172; ENST00000471488; ENST00000472928; ENST00000476391; ENST00000481281; ENST00000482310; ENST00000484305; ENST00000490081; BC000301; OTTHUMT00000019815; OTTHUMT00000019816; OTTHUMT00000019817; OTTHUMT00000019819; OTTHUMT00000020042; OTTHUMT00000020043; OTTHUMT00000020044; OTTHUMT00000020045; OTTHUMT00000020046; OTTHUMT00000099439	HDAC1	histone deacetylase 1	chr1	+	Multiple_Complex	32292086	32333635
TC0100007679.hg.1	6.56	7.13	0.6		T	T	-1.48	0.3923	0.8988	T				chr1	+	NonCoding	32347510	32348780
TC0100007681.hg.1	5.69	5.86	0.45		T	T	-1.12	0.7500	0.9752	T	stoyzubo.aAug10-unspliced	stoyzubo	Transcript Identified by AceView	chr1	+	Coding	32376546	32377251
TC0100007682.hg.1	6.17	6.49	0.43		T	T	-1.24	0.3320	0.8741	T	klarbu.aAug10	klarbu	Transcript Identified by AceView	chr1	+	NonCoding	32394731	32408572
TC0100007683.hg.1	3.89	4.12	0.17		F	F	-1.17	0.7933	0.9803	F	ENST00000604085	RP11-395N6.4		chr1	+	Pseudogene	32421979	32422319
TC0100007684.hg.1	3.61	3.74	0.89		F	F	-1.09	0.6164	0.9548	F				chr1	+	NonCoding	32423715	32424507
TC0100007685.hg.1	8.71	9.72	0.22		T	T	-2.02	0.1054	0.6680	T				chr1	+	NonCoding	32435505	32435794
TC0100007686.hg.1	8.68	9.52	0.44		T	T	-1.79	0.0828	0.6212	T	ENST00000579362; uc057ekz.1	RN7SL122P	RNA, 7SL, cytoplasmic 122, pseudogene [Source:HGNC Symbol;Acc:HGNC:46138]	chr1	+	NonCoding	32457835	32458135
TC0100007688.hg.1	6.29	6.4	0.35		T	T	-1.08	0.8553	0.9866	T	smeykoybo.aAug10-unspliced	smeykoybo	Transcript Identified by AceView	chr1	+	NonCoding	32621890	32627624
TC0100007689.hg.1	6.88	7.92	0.82		F	T	-2.06	0.1794	0.7675	F	ENST00000363721; uc057elp.1	Y_RNA	Y RNA [Source:RFAM;Acc:RF00019]	chr1	+	NonCoding	32639951	32640052
TC0100007690.hg.1	11.38	11	1.29		T	T	1.3	0.7082	0.9690	T	NM_001135255; NM_001135256; NM_005610; ENST00000373485; ENST00000373493; ENST00000401893; ENST00000414241; ENST00000445722; ENST00000458695; ENST00000460669; ENST00000463378; ENST00000465780; ENST00000475321; ENST00000477563; ENST00000482190; ENST00000490500; ENST00000492348; ENST00000524393; ENST00000525506; ENST00000526193; ENST00000527118; ENST00000531983; BC003092; BC053904; BC075836; OTTHUMT…	RBBP4	retinoblastoma binding protein 4	chr1	+	Multiple_Complex	32651142	32686211
TC0100007691.hg.1	7.35	6.59	0.55		T	T	1.69	0.2324	0.8157	T	NM_001198972; NM_001198973; NM_020888; ENST00000294521; ENST00000373480; ENST00000373481; ENST00000401073; ENST00000468130; OTTHUMT00000022130; OTTHUMT00000022131; OTTHUMT00000022155; OTTHUMT00000095337; OTTHUMT00000382044	KIAA1522	KIAA1522	chr1	+	Multiple_Complex	32741885	32774970
TC0100007692.hg.1	6.78	6.88	0.65		T	T	-1.07	0.7825	0.9792	T	lawleybu.aAug10-unspliced	lawleybu	Transcript Identified by AceView	chr1	+	Coding	32797569	32803431
TC0100007693.hg.1	11.06	10.74	1.07		T	T	1.24	0.7238	0.9710	T	NM_001256121; NM_022753; ENST00000356689; ENST00000373475; ENST00000373476; ENST00000474103; ENST00000475486; ENST00000477248; ENST00000482212; ENST00000524535; ENST00000525203; ENST00000526230; ENST00000527692; ENST00000529027; ENST00000530552; ENST00000530710; ENST00000531123; ENST00000531256; BC015175; OTTHUMT00000011266; OTTHUMT00000011267; OTTHUMT00000011268; OTTHUMT00000011269; OTTHUMT00000…	S100PBP	S100P binding protein	chr1	+	Multiple_Complex	32816767	32858879
TC0100007694.hg.1	7.97	7.17	0.65		T	T	1.74	0.2133	0.8000	T	NM_002143; ENST00000373467; ENST00000459874; ENST00000470166; ENST00000470896; ENST00000480118; BC001777; OTTHUMT00000011480; OTTHUMT00000011481; OTTHUMT00000092190; OTTHUMT00000092191; OTTHUMT00000092192	HPCA	hippocalcin	chr1	+	Multiple_Complex	32885994	32898441
TC0100007695.hg.1	5.89	6.75	0.4		T	T	-1.81	0.0946	0.6477	T				chr1	+	NonCoding	32901556	32917088
TC0100007696.hg.1	6.11	5.92	0.88		T	T	1.15	0.3876	0.8970	T				chr1	+	NonCoding	32926294	32926399
TC0100007697.hg.1	3.58	3.72	0.07		F	F	-1.1	0.7735	0.9777	F				chr1	+	NonCoding	32929068	32934277
TC0100007698.hg.1	5.26	4.48	0.39		T	T	1.72	0.1521	0.7374	T	hsa_circ_0000049	RNF19B	Memczak2013 ANTISENSE, CDS, coding, INTERNAL best transcript NM_153341	chr1	+	NonCoding	32964098	32964238
TC0100007699.hg.1	5.2	5.09	0.33		F	T	1.08	0.8000	0.9816	F				chr1	+	NonCoding	32965075	32965655
TC0100007700.hg.1	11.06	12.91	0.65		T	T	-3.61	0.0096	0.2801	T	ENST00000623226; ENST00000633169; OTTHUMT00000487847; rerleybu.aAug10-unspliced; uc057enr.1	RP5-1174N9.2; rerleybu	TEC; Transcript Identified by AceView	chr1	+	Coding	32973553	32974463
TC0100007701.hg.1	8.35	7.98	0.22		T	T	1.29	0.3397	0.8774	T	ENST00000401937	RP4-803A2.1		chr1	+	Pseudogene	32979947	32980472
TC0100007702.hg.1	6.66	6.63	0.15		T	T	1.02	0.8156	0.9832	T	ENST00000427524.1; OTTHUMT00000011865	RP1-117O3.2	putative novel transcript	chr1	+	Multiple_Complex	32986952	33032469
TC0100007703.hg.1	8.65	8.6	0.55		T	T	1.03	0.9441	0.9952	T				chr1	+	NonCoding	33010744	33013143
TC0100007704.hg.1	4.07	4.14	0.47		F	F	-1.05	0.9717	0.9970	F				chr1	+	NonCoding	33056599	33058882
TC0100007705.hg.1	8.5	7.48	1.28		T	T	2.03	0.3076	0.8629	T	NM_001293562; NM_001301823; NM_001301824; NM_001301825; NM_001301826; NM_052998; NR_126031; ENST00000294517; ENST00000373440; ENST00000373441; ENST00000373443; ENST00000462920; ENST00000471119; ENST00000473089; ENST00000475935; ENST00000477570; ENST00000478204; ENST00000478635; ENST00000481886; ENST00000483027; ENST00000484656; ENST00000492420; ENST00000492521; ENST00000495135; ENST00000497280; E…	AZIN2	antizyme inhibitor 2	chr1	+	Multiple_Complex	33081104	33120531
TC0100007706.hg.1	6.92	6.55	0.28		T	T	1.29	0.3319	0.8741	T	derzobo.aAug10-unspliced	derzobo	Transcript Identified by AceView	chr1	+	Coding	33086225	33086631
TC0100007707.hg.1	6.54	8.67	0.68		T	T	-4.38	0.0285	0.4288	T	chuplar.aAug10-unspliced	chuplar	Transcript Identified by AceView	chr1	+	Coding	33101964	33104637
TC0100007708.hg.1	5.3	5.93	0.13		T	T	-1.54	0.2202	0.8054	T				chr1	+	NonCoding	33127353	33127982
TC0100007709.hg.1	6.4	6.31	0.01		T	T	1.07	0.8435	0.9858	T				chr1	+	NonCoding	33128092	33131533
TC0100007710.hg.1	5.44	5.49	0.82		T	T	-1.04	0.9537	0.9957	T				chr1	+	NonCoding	33135453	33138288
TC0100007711.hg.1	6.65	6.88	0.28		T	T	-1.17	0.6843	0.9659	T	zoyplar.aAug10-unspliced	zoyplar	Transcript Identified by AceView	chr1	+	Coding	33161204	33162002
TC0100007712.hg.1	3.57	3.34	0.67		F	F	1.17	0.3568	0.8854	F	ENST00000624339; OTTHUMT00000431083; uc057eou.1; varleybu.aAug10-unspliced	RP11-131M11.3; varleybu	TEC; Transcript Identified by AceView	chr1	+	Unassigned	33162851	33166298
TC0100007713.hg.1	5.72	5.77	1.11		T	T	-1.04	0.5128	0.9321	T	plorbu.aAug10-unspliced	plorbu	Transcript Identified by AceView	chr1	+	Coding	33169076	33169548
TC0100007714.hg.1	5.88	5.79	0.56		F	F	1.06	0.9916	0.9991	F	wakomo.aAug10-unspliced	wakomo	Transcript Identified by AceView	chr1	+	Coding	33199423	33201713
TC0100007715.hg.1	5.26	5.91	0.59		F	F	-1.57	0.6115	0.9536	F				chr1	+	NonCoding	33231407	33232966
TC0100007716.hg.1	9.4	9.4	1		T	T	1	0.8915	0.9907	T	NM_152493; ENST00000373428; ENST00000477934; ENST00000483388; ENST00000490959; ENST00000539719; BC104779; BC112113; OTTHUMT00000011857; OTTHUMT00000011858; OTTHUMT00000011859; OTTHUMT00000011860; uc001bxc.1	ZNF362	zinc finger protein 362	chr1	+	Multiple_Complex	33256545	33300719
TC0100007717.hg.1	7.31	7.96	0.44		T	T	-1.57	0.1374	0.7189	T	ENST00000602618.1; OTTHUMT00000467535; uc057eoy.1	RP11-415J8.7	novel transcript	chr1	+	NonCoding	33261212	33261680
TC0100007718.hg.1	5	6.5	0.97		F	T	-2.83	0.2383	0.8189	F				chr1	+	NonCoding	33284515	33284975
TC0100007719.hg.1	7.17	6.56	0.83		T	T	1.52	0.8561	0.9867	T	feezobo.aAug10-unspliced	feezobo	Transcript Identified by AceView	chr1	+	Coding	33293557	33293991
TC0100007720.hg.1	6.4	7.09	0.58		T	T	-1.6	0.3501	0.8825	T	ENST00000457957.2; ENST00000587696.1; ENST00000588828.1; OTTHUMT00000011862; OTTHUMT00000459931; OTTHUMT00000459932; OTTHUMT00000479045; OTTHUMT00000479046; OTTHUMT00000479047; OTTHUMT00000480303; OTTHUMT00000480304; OTTHUMT00000480305; OTTHUMT00000480306; OTTHUMT00000480307; uc057epb.1; uc057epc.1; uc057epd.1; uc057epe.1; uc057epf.1; uc057epg.1; uc057eph.1; uc057epi.1; uc057epm.1; uc057epn.1; uc…	RP11-415J8.3	novel transcript	chr1	+	NonCoding	33307348	33349245
TC0100007721.hg.1	6.31	5.62	0.55		T	T	1.61	0.1671	0.7558	T	NR_125978; ENST00000432703; ENST00000432703.1; OTTHUMT00000011863; skubu.cAug10; uc057eps.1	LOC101929464; RP11-415J8.5; skubu	uncharacterized LOC101929464; putative novel transcript; Transcript Identified by AceView	chr1	+	NonCoding	33350352	33363245
TC0100007722.hg.1	5.34	5.31	0.36		T	T	1.02	0.6605	0.9620	T				chr1	+	NonCoding	33393488	33393926
TC0100007723.hg.1	4.93	5.27	0.69		F	F	-1.26	0.4449	0.9156	F				chr1	+	NonCoding	33420792	33421345
TC0100007724.hg.1	5.95	5.74	0.54		T	T	1.16	0.7880	0.9799	T	ENST00000413515	TLR12P	toll-like receptor 12, pseudogene [Source:HGNC Symbol;Acc:HGNC:31754]	chr1	+	Pseudogene	33466249	33468954
TC0100007725.hg.1	7.03	6.84	0.27		T	T	1.14	0.7180	0.9704	T	NM_145238; ENST00000361328; ENST00000373413; ENST00000480917; BC008827; OTTHUMT00000012027; OTTHUMT00000012028; OTTHUMT00000277003	ZSCAN20	zinc finger and SCAN domain containing 20	chr1	+	Multiple_Complex	33472631	33496507
TC0100007726.hg.1	6.14	5.88	0.28		T	T	1.2	0.6293	0.9571	T				chr1	+	NonCoding	33510076	33514107
TC0100007727.hg.1	5.09	4.66	0.33		F	F	1.35	0.4206	0.9068	F				chr1	+	NonCoding	33516836	33532075
TC0100007728.hg.1	5.1	5.7	0.54		T	T	-1.52	0.2093	0.7962	T				chr1	+	NonCoding	33547833	33597866
TC0100007729.hg.1	5.88	6.03	0.17		T	T	-1.11	0.7913	0.9801	T				chr1	+	NonCoding	33602503	33610152
TC0100007730.hg.1	4.35	4.83	0.45		T	T	-1.4	0.4142	0.9054	T				chr1	+	NonCoding	33667891	33709237
TC0100007731.hg.1	6.05	5.56	0.49		T	T	1.4	0.4083	0.9034	T				chr1	+	NonCoding	33797583	33805885
TC0100007732.hg.1	6.99	6.48	0.58		T	T	1.43	0.4127	0.9050	T				chr1	+	NonCoding	33824534	33825765
TC0100007733.hg.1	5.47	6.15	0.52		T	T	-1.6	0.2694	0.8406	T	OTTHUMT00000127813	HSPD1P14	heat shock 60kDa protein 1 (chaperonin) pseudogene 14	chr1	+	Pseudogene	33838523	33840140
TC0100007734.hg.1	4.8	5.61	0.06		F	F	-1.75	0.1111	0.6771	F	NM_145205; NR_033264; ENST00000425537; ENST00000458277; ENST00000519684; ENST00000522796; BC021180; BC070148; OTTHUMT00000036849; OTTHUMT00000036850; OTTHUMT00000036851; OTTHUMT00000375773; uc001bxp.3	HMGB4	high mobility group box 4	chr1	+	Multiple_Complex	33860475	33864791
TC0100007735.hg.1	3.93	3.73	0.21		F	F	1.15	0.5286	0.9354	F	NR_038372; ENST00000414868; ENST00000425631; ENST00000431046; ENST00000432447; ENST00000434181; ENST00000438719	CSMD2-AS1	CSMD2 antisense RNA 1	chr1	+	NonCoding	33868953	33893771
TC0100007736.hg.1	4.27	4.89	0.14		F	T	-1.53	0.2845	0.8491	F				chr1	+	NonCoding	33985344	34011525
TC0100007737.hg.1	5.06	3.94	0.03		T	F	2.19	0.0465	0.5159	F				chr1	+	NonCoding	34020402	34064721
TC0100007738.hg.1	7.51	8.36	0.13		T	T	-1.8	0.1416	0.7242	T	uc057eqn.1	RNA5SP42	5S ribosomal pseudogene 42 [Source:HGNC Symbol;Acc:HGNC:42818]	chr1	+	Ribosomal	34112949	34113063
TC0100007739.hg.1	7.64	7.17	0.16		T	T	1.38	0.2717	0.8420	T	NM_001134734; NM_032884; ENST00000373374; ENST00000488417; BC007637; BC064845; OTTHUMT00000011463; OTTHUMT00000036845	C1orf94	chromosome 1 open reading frame 94	chr1	+	Multiple_Complex	34166883	34219131
TC0100007740.hg.1	4.51	3.96	1.2		T	T	1.47	0.2031	0.7905	T				chr1	+	NonCoding	34292706	34296266
TC0100007741.hg.1	4.48	4.41	0.55		F	F	1.05	0.5254	0.9349	F				chr1	+	NonCoding	34364805	34368251
TC0100007742.hg.1	7.28	8.47	1.5		T	T	-2.27	0.6951	0.9671	T				chr1	+	NonCoding	34623281	34624142
TC0100007743.hg.1	5.99	5.6	0.24		T	T	1.31	0.4960	0.9280	T				chr1	+	NonCoding	34639397	34654180
TC0100007744.hg.1	4.66	4.54	0.35		F	F	1.09	0.8411	0.9856	F				chr1	+	NonCoding	34723388	34744361
TC0100007745.hg.1	5.73	5.43	0.22		T	T	1.23	0.7328	0.9724	T	NM_005268; ENST00000338513; BC004379; OTTHUMT00000011561	GJB5	gap junction protein beta 5	chr1	+	Multiple_Complex	34755047	34758512
TC0100007746.hg.1	4.54	4.24	0.23		T	T	1.23	0.5433	0.9399	T	NM_153212; ENST00000339480; BC034709; OTTHUMT00000011560; uc001bxv.1	GJB4	gap junction protein beta 4	chr1	+	Coding	34759741	34763724
TC0100007747.hg.1	5.2	4.68	0.52		T	F	1.43	0.3881	0.8972	F	NM_001005752; NM_024009; ENST00000373362; ENST00000373366; BC012918; BC110640; OTTHUMT00000011558; OTTHUMT00000011559	GJB3	gap junction protein beta 3	chr1	+	Multiple_Complex	34781189	34786369
TC0100007748.hg.1	5.11	4.57	0.63		T	T	1.45	0.1823	0.7709	T	NM_002060; ENST00000342280; ENST00000450137; BC027889; BC072389; OTTHUMT00000011556; OTTHUMT00000011557; uc001bya.3	GJA4	gap junction protein alpha 4	chr1	+	Coding	34792998	34795747
TC0100007749.hg.1	5.02	5.98	0.62		F	F	-1.95	0.1832	0.7716	F	jyzobo.aAug10-unspliced	jyzobo	Transcript Identified by AceView	chr1	+	Coding	34843529	34844015
TC0100007750.hg.1	4.81	4.09	0.73		T	F	1.65	0.1921	0.7804	F	ENST00000429293.1; OTTHUMT00000011553; uc057eqr.1	RP5-997D16.2	putative novel transcript	chr1	+	NonCoding	34850694	34851555
TC0100007751.hg.1	6.19	5.99	0.22		T	T	1.15	0.5696	0.9444	T				chr1	+	NonCoding	34859203	34860299
TC0100007752.hg.1	5.71	5.4	0.3		T	T	1.24	0.5142	0.9324	T				chr1	+	NonCoding	34861454	34864877
TC0100007753.hg.1	4.32	4.41	0.19		F	F	-1.07	0.9721	0.9970	F				chr1	+	NonCoding	34939520	34948475
TC0100007754.hg.1	5.67	5.54	0.72		T	T	1.09	0.4314	0.9112	T				chr1	+	NonCoding	34977072	34980071
TC0100007755.hg.1	5.42	5.56	0.51		T	T	-1.1	0.8132	0.9829	T	smabu.aAug10-unspliced	smabu	Transcript Identified by AceView	chr1	+	Coding	34984295	34984853
TC0100007756.hg.1	4.88	4.85	0.25		F	F	1.02	0.9646	0.9962	F	smabu.bAug10-unspliced	smabu	Transcript Identified by AceView	chr1	+	Unassigned	34985336	34985834
TC0100007757.hg.1	4.72	5.96	0.64		F	F	-2.36	0.1954	0.7834	F	slarkley.aAug10-unspliced	slarkley	Transcript Identified by AceView	chr1	+	Unassigned	35005654	35007592
TC0100007758.hg.1	4.77	5	0.6		F	T	-1.18	0.6840	0.9658	F				chr1	+	NonCoding	35032314	35034245
TC0100007759.hg.1	5.76	5.88	0.57		F	F	-1.09	0.7336	0.9726	F	ENST00000428087	RPL12P45	ribosomal protein L12 pseudogene 45 [Source:HGNC Symbol;Acc:HGNC:51937]	chr1	+	Multiple_Complex	35053468	35059271
TC0100007760.hg.1	10.23	10.06	0.41		T	T	1.13	0.7791	0.9786	T	NM_001289088; NM_001289089; NM_001289090; NM_001289091; NM_024772; ENST00000359858; ENST00000373329; ENST00000373330; ENST00000417119; ENST00000463393; ENST00000466390; ENST00000475654; ENST00000476269; ENST00000488455; ENST00000611874; OTTHUMT00000012705; OTTHUMT00000012706; OTTHUMT00000012707; OTTHUMT00000012708; OTTHUMT00000012709; OTTHUMT00000012710; OTTHUMT00000012711; OTTHUMT00000012712; OT…	ZMYM1	zinc finger, MYM-type 1	chr1	+	Multiple_Complex	35059786	35115859
TC0100007761.hg.1	10.93	10.45	0.31		T	T	1.39	0.3047	0.8609	T	ENST00000442409	EFCAB14P1	EF-hand calcium binding domain 14 pseudogene 1 [Source:HGNC Symbol;Acc:HGNC:44648]	chr1	+	Multiple_Complex	35122022	35122484
TC0100007762.hg.1	4.57	5.96	0.79		F	F	-2.62	0.1002	0.6592	F	swarrarbu.aAug10-unspliced	swarrarbu	Transcript Identified by AceView	chr1	+	Unassigned	35180629	35181484
TC0100007763.hg.1	10.92	9.67	0.66		T	T	2.38	0.0689	0.5871	T	ENST00000364998; uc057erq.1	Y_RNA	Y RNA [Source:RFAM;Acc:RF00019]	chr1	+	NonCoding	35195969	35196062
TC0100007764.hg.1	4.66	4.73	0.39		F	F	-1.05	0.8964	0.9913	F				chr1	+	NonCoding	35198602	35198854
TC0100007765.hg.1	12.87	12.74	0.72		T	T	1.1	0.6838	0.9658	T	NM_005095; ENST00000314607; ENST00000441447; ENST00000457946; ENST00000470175; ENST00000482131; ENST00000492456; BC127113; BC127114; OTTHUMT00000012207; OTTHUMT00000012208; OTTHUMT00000012209; OTTHUMT00000012680; OTTHUMT00000012681; OTTHUMT00000012682; uc001byt.3	ZMYM4	zinc finger, MYM-type 4	chr1	+	Multiple_Complex	35268967	35422058
TC0100007766.hg.1	6.33	7.42	0.19		T	T	-2.13	0.0565	0.5494	T				chr1	+	NonCoding	35349265	35349537
TC0100007767.hg.1	8.93	9.52	0.5		T	T	-1.5	0.3191	0.8683	T	ENST00000434805	RPL5P4	ribosomal protein L5 pseudogene 4 [Source:HGNC Symbol;Acc:HGNC:36095]	chr1	+	Pseudogene	35350722	35351607
TC0100007768.hg.1	5.66	9.22	1.11		F	T	-11.84	0.0107	0.2923	F	smarbu.aAug10-unspliced	smarbu	Transcript Identified by AceView	chr1	+	Coding	35352405	35354148
TC0100007769.hg.1	6.69	7.9	0.45		F	T	-2.32	0.0579	0.5544	F	kawlorbu.aAug10-unspliced	kawlorbu	Transcript Identified by AceView	chr1	+	Coding	35390722	35391543
TC0100007770.hg.1	14.99	15.36	0.07		T	T	-1.29	0.4471	0.9164	T	ENST00000610617; uc057ery.1	Metazoa_SRP	Metazoan signal recognition particle RNA [Source:RFAM;Acc:RF00017]	chr1	+	NonCoding	35399997	35400319
TC0100007771.hg.1	5.39	8.12	0.72		F	T	-6.62	0.0043	0.2048	F	smeebu.aAug10-unspliced	smeebu	Transcript Identified by AceView	chr1	+	Coding	35405489	35406469
TC0100007772.hg.1	5.34	7.37	0.69		F	T	-4.07	0.0381	0.4793	F				chr1	+	NonCoding	35425716	35430012
TC0100007773.hg.1	6.55	6.49	0.2		T	T	1.04	0.8966	0.9913	T				chr1	+	NonCoding	35430205	35433521
TC0100007774.hg.1	3.44	4.19	0.21		F	F	-1.69	0.1663	0.7550	F	smokley.aAug10-unspliced	smokley	Transcript Identified by AceView	chr1	+	Coding	35475125	35475672
TC0100007775.hg.1	4.46	4.18	0.3		F	F	1.21	0.3908	0.8982	F	ENST00000442276	RP4-728D4.3		chr1	+	Multiple_Complex	35509742	35511438
TC0100007776.hg.1	5.47	4.68	0.57		F	F	1.73	0.1154	0.6836	F	geyrawbu.aAug10-unspliced	geyrawbu	Transcript Identified by AceView	chr1	+	Coding	35531420	35532089
TC0100007777.hg.1	10.57	8.88	1.26		T	T	3.22	0.3225	0.8700	T	NM_001014839; NM_001014841; NM_014284; ENST00000356090; ENST00000373243; ENST00000373253; ENST00000423723; ENST00000437806; ENST00000459931; BC024592; OTTHUMT00000131296; OTTHUMT00000131297; OTTHUMT00000131298; OTTHUMT00000131299; OTTHUMT00000131300; OTTHUMT00000131301; uc001bza.3	NCDN	neurochondrin	chr1	+	Multiple_Complex	35557473	35567274
TC0100007778.hg.1	5.85	5.45	0.25		T	F	1.32	0.2977	0.8574	F	NM_178548; ENST00000373235; BC041175; OTTHUMT00000012732	TFAP2E	transcription factor AP-2 epsilon (activating enhancer binding protein 2 epsilon)	chr1	+	Coding	35573370	35595328
TC0100007779.hg.1	5.05	5.4	0.67		T	T	-1.27	0.3326	0.8744	T	kurawbu.aAug10-unspliced	kurawbu	Transcript Identified by AceView	chr1	+	Coding	35586654	35587654
TC0100007780.hg.1	4.97	5.68	0.36		F	T	-1.64	0.1826	0.7709	F	korawbu.aAug10-unspliced	korawbu	Transcript Identified by AceView	chr1	+	Coding	35589154	35589895
TC0100007781.hg.1	8.71	8.94	0.11		T	T	-1.17	0.6384	0.9580	T				chr1	+	NonCoding	35592376	35593655
TC0100007782.hg.1	4.74	4.95	0.51		T	T	-1.16	0.8888	0.9904	T				chr1	+	NonCoding	35668244	35669177
TC0100007783.hg.1	6.6	7.82	0.54		T	T	-2.33	0.0596	0.5583	T	ENST00000373226.2; OTTHUMT00000023222; uc057etc.1	RP11-435D7.3	putative novel transcript	chr1	+	NonCoding	35739389	35743576
TC0100007784.hg.1	8.71	8.71	1.18		T	T	1	0.4755	0.9232	T	NM_017629; ENST00000373210; ENST00000488778; ENST00000496257; BC152450; OTTHUMT00000012213; OTTHUMT00000091358; OTTHUMT00000091359	AGO4	argonaute RISC catalytic component 4	chr1	+	Multiple_Complex	35808172	35857890
TC0100007785.hg.1	6.62	8.24	0.38		T	T	-3.08	0.0172	0.3503	T	snykley.aAug10-unspliced	snykley	Transcript Identified by AceView	chr1	+	Unassigned	35817562	35820764
TC0100007786.hg.1	11.51	10.77	1.09		T	T	1.68	0.8660	0.9878	T	NM_012199; ENST00000373204; ENST00000373206; BC063275; OTTHUMT00000019336; OTTHUMT00000019337	AGO1	argonaute RISC catalytic component 1	chr1	+	Multiple_Complex	35869808	35929610
TC0100007787.hg.1	4.8	5.79	0.1		F	T	-1.99	0.0687	0.5865	F	nerrawbu.aAug10-unspliced	nerrawbu	Transcript Identified by AceView	chr1	+	Coding	35887522	35888235
TC0100007788.hg.1	5.62	6.74	0.48		F	T	-2.18	0.0787	0.6127	F	pyrawbu.aAug10-unspliced	pyrawbu	Transcript Identified by AceView	chr1	+	Coding	35907699	35908108
TC0100007789.hg.1	12.29	11.66	0.64		T	T	1.54	0.6855	0.9660	T	NM_024852; NM_177422; ENST00000246314; ENST00000324350; ENST00000373191; ENST00000397828; ENST00000471099; ENST00000491443; OTTHUMT00000019829; OTTHUMT00000019830; OTTHUMT00000019831; OTTHUMT00000091354; OTTHUMT00000091357; uc001bzn.1	AGO3	argonaute RISC catalytic component 3	chr1	+	Multiple_Complex	35930718	36072500
TC0100007790.hg.1	3.84	4.39	0.29		F	T	-1.46	0.4607	0.9197	F	NM_014466; ENST00000207457; ENST00000469024; ENST00000473120; BC035620; OTTHUMT00000020200; OTTHUMT00000020201; OTTHUMT00000020202; uc001bzr.3	TEKT2	tektin 2 (testicular)	chr1	+	Coding	36084075	36088275
TC0100007791.hg.1	7.9	7.7	0.56		T	T	1.15	0.8427	0.9857	T	NM_017825; ENST00000373178; BC014169; OTTHUMT00000020199	ADPRHL2	ADP-ribosylhydrolase like 2	chr1	+	Multiple_Complex	36088852	36093932
TC0100007792.hg.1	3.76	3.52	0.51		F	F	1.18	0.5456	0.9404	F				chr1	+	NonCoding	36099870	36101868
TC0100007793.hg.1	6.98	7.55	0.2		T	T	-1.48	0.2432	0.8219	T	sheylorbu.aAug10-unspliced	sheylorbu	Transcript Identified by AceView	chr1	+	Coding	36114593	36116026
TC0100007794.hg.1	11.2	10.86	0.17		T	T	1.27	0.3812	0.8947	T	NM_001286365; NM_001286366; NM_018067; ENST00000316156; ENST00000373148; ENST00000373150; ENST00000373151; ENST00000429533; ENST00000462118; ENST00000474796; ENST00000487114; ENST00000487131; ENST00000527764; ENST00000530729; ENST00000530975; ENST00000532131; BC106053; OTTHUMT00000020762; OTTHUMT00000020763; OTTHUMT00000020764; OTTHUMT00000020765; OTTHUMT00000023449; OTTHUMT00000023450; OTTHUMT00…	MAP7D1	MAP7 domain containing 1	chr1	+	Multiple_Complex	36155579	36180849
TC0100007795.hg.1	14.78	15.83	0.13		T	T	-2.07	0.0654	0.5771	T	ENST00000579043; uc057euc.1	RN7SL131P	RNA, 7SL, cytoplasmic 131, pseudogene [Source:HGNC Symbol;Acc:HGNC:46147]	chr1	+	NonCoding	36191915	36192170
TC0100007796.hg.1	7.32	7.57	0.23		T	T	-1.19	0.5134	0.9323	T				chr1	+	NonCoding	36192985	36201576
TC0100007797.hg.1	4.13	4.4	0.5		T	T	-1.2	0.9621	0.9959	T				chr1	+	NonCoding	36202783	36206839
TC0100007798.hg.1	14.02	13.54	0.54		T	T	1.4	0.7666	0.9770	T	NM_005119; ENST00000354618; ENST00000466743; ENST00000469141; ENST00000478853; BC112330; BC112350; OTTHUMT00000021688; OTTHUMT00000023220; OTTHUMT00000023221; OTTHUMT00000091353	THRAP3	thyroid hormone receptor associated protein 3	chr1	+	Multiple_Complex	36224416	36305357
TC0100007799.hg.1	8.73	8.97	0.16		T	T	-1.18	0.5043	0.9304	T	uc057eue.1	AL360074.1		chr1	+	Precursor_microRNA	36256467	36256559
TC0100007800.hg.1	8.72	9.1	0.74		T	T	-1.3	0.2590	0.8342	T	hsa_circ_0004157	THRAP3	Jeck2013 ALT_ACCEPTOR, ALT_DONOR, coding, INTERNAL, intronic best transcript NM_005119	chr1	+	NonCoding	36287477	36288753
TC0100007801.hg.1	4.41	5.82	0.78		F	T	-2.67	0.1917	0.7801	F	spukley.aAug10-unspliced	spukley	Transcript Identified by AceView	chr1	+	Unassigned	36296835	36297388
TC0100007803.hg.1	4.89	5.39	0.24		F	F	-1.42	0.3025	0.8601	F				chr1	+	NonCoding	36359708	36366705
TC0100007804.hg.1	6	6.02	0.94		T	T	-1.02	0.8862	0.9899	T	snawlorbu.aAug10-unspliced	snawlorbu	Transcript Identified by AceView	chr1	+	Coding	36385101	36385658
TC0100007805.hg.1	5.06	4.69	0.68		F	F	1.29	0.7049	0.9684	F	choyrawbu.aAug10	choyrawbu	Transcript Identified by AceView	chr1	+	NonCoding	36385967	36393026
TC0100007806.hg.1	5.91	4.72	0.06		F	F	2.28	0.0330	0.4521	F				chr1	+	NonCoding	36389067	36390987
TC0100007807.hg.1	4.49	4.27	0.36		F	T	1.16	0.5635	0.9438	F	serrubo.aAug10-unspliced	serrubo	Transcript Identified by AceView	chr1	+	Coding	36397382	36399058
TC0100007809.hg.1	4.18	4.03	0.39		F	F	1.11	0.6944	0.9670	F				chr1	+	NonCoding	36411887	36417933
TC0100007810.hg.1	5.92	6.75	0.16		T	T	-1.78	0.1621	0.7495	T				chr1	+	NonCoding	36450614	36451599
TC0100007811.hg.1	5.32	4.8	0.9		T	F	1.43	0.3958	0.8999	F				chr1	+	NonCoding	36455301	36455604
TC0100007812.hg.1	3.66	3.27	0.14		F	F	1.31	0.3819	0.8951	F	dorloybu.aAug10-unspliced	dorloybu	Transcript Identified by AceView	chr1	+	Coding	36463804	36464314
TC0100007813.hg.1	4.21	4.85	0.24		F	F	-1.56	0.1769	0.7651	F	hsa_circ_0000055	CSF3R	Memczak2013 ANTISENSE, CDS, coding, INTERNAL best transcript NM_156039	chr1	+	NonCoding	36473796	36475464
TC0100007814.hg.1	5.78	5.69	0.32		T	T	1.06	0.8711	0.9882	T				chr1	+	NonCoding	36513447	36519008
TC0100007815.hg.1	6.58	6.53	0.37		T	T	1.04	0.9555	0.9957	T				chr1	+	NonCoding	36545727	36548355
TC0100007816.hg.1	4.95	4.53	0.43		F	F	1.34	0.6179	0.9551	F				chr1	+	NonCoding	36556632	36565491
TC0100007817.hg.1	5.09	4.81	0.63		F	T	1.22	0.6271	0.9568	F				chr1	+	NonCoding	36580605	36709371
TC0100007818.hg.1	5.72	4.35	0.32		F	F	2.58	0.0430	0.5015	F				chr1	+	NonCoding	36583219	36587035
TC0100007819.hg.1	6.34	5.7	0.28		T	T	1.56	0.2412	0.8205	T	ENST00000453860	FTLP18	ferritin, light polypeptide pseudogene 18 [Source:HGNC Symbol;Acc:HGNC:37968]	chr1	+	Multiple_Complex	36630335	36630857
TC0100007820.hg.1	6.33	6.24	0.18		T	T	1.07	0.8588	0.9870	T				chr1	+	NonCoding	36753086	36756012
TC0100007821.hg.1	6.02	5.77	0.19		T	T	1.19	0.7732	0.9777	T	ENST00000451375.1; OTTHUMT00000012051; swybu.aAug10; uc057evv.1	RP4-614N24.1; swybu	putative novel transcript; Transcript Identified by AceView	chr1	+	NonCoding	36769855	36775768
TC0100007822.hg.1	4.31	4.22	0.73		F	F	1.06	0.8301	0.9843	F	sporkley.aAug10-unspliced	sporkley	Transcript Identified by AceView	chr1	+	Coding	36824793	36825487
TC0100007823.hg.1	6.99	6.5	0.51		T	T	1.41	0.4636	0.9207	T	tyrubo.aAug10-unspliced	tyrubo	Transcript Identified by AceView	chr1	+	Coding	36858649	36859118
TC0100007824.hg.1	5.86	6.7	0.66		T	T	-1.79	0.4818	0.9250	T	floyrawbu.aAug10-unspliced	floyrawbu	Transcript Identified by AceView	chr1	+	Coding	36961010	36961629
TC0100007825.hg.1	3.34	3.13	0.32		T	F	1.15	0.5926	0.9500	F				chr1	+	NonCoding	37032662	37035598
TC0100007826.hg.1	5.76	5.7	0.2		T	T	1.04	0.9019	0.9917	T				chr1	+	NonCoding	37127724	37136155
TC0100007827.hg.1	7.35	7.06	0.89		T	T	1.22	0.3100	0.8643	T	NR_036217; ENST00000579351; uc021oll.1	MIR4255	microRNA 4255	chr1	+	Precursor_microRNA	37161563	37161634
TC0100007828.hg.1	6.14	6.27	0.22		F	T	-1.09	0.8222	0.9835	F				chr1	+	NonCoding	37177532	37236075
TC0100007829.hg.1	4.51	4.56	0.5		F	T	-1.04	0.6837	0.9658	F	uc057evz.1	RNU6-636P	RNA, U6 small nuclear 636, pseudogene [Source:HGNC Symbol;Acc:HGNC:47599]	chr1	+	Small_RNA	37203610	37203716
TC0100007830.hg.1	5.36	5.37	0.84		T	T	-1.01	0.6205	0.9559	T				chr1	+	NonCoding	37289714	37304340
TC0100007831.hg.1	6.39	6.99	0.81		T	T	-1.51	0.8433	0.9857	T	ENST00000438196	RPS29P6	ribosomal protein S29 pseudogene 6 [Source:HGNC Symbol;Acc:HGNC:35718]	chr1	+	Multiple_Complex	37330852	37330996
TC0100007832.hg.1	11.47	10.38	0.63		T	T	2.13	0.1227	0.6950	T	NM_025079; NR_106790; ENST00000373087; ENST00000471012; ENST00000472312; ENST00000619365; BC005001; OTTHUMT00000012154; OTTHUMT00000012157; OTTHUMT00000012158	ZC3H12A; MIR6732	zinc finger CCCH-type containing 12A; microRNA 6732	chr1	+	Multiple_Complex	37474518	37484379
TC0100007833.hg.1	4.32	4.37	0.69		F	F	-1.04	0.8028	0.9818	F				chr1	+	NonCoding	37489848	37492585
TC0100007834.hg.1	7	6.54	0.32		T	T	1.38	0.4729	0.9226	T				chr1	+	NonCoding	37519035	37540524
TC0100007835.hg.1	4.62	4.77	0.2		T	T	-1.11	0.9299	0.9942	T				chr1	+	NonCoding	37534316	37538846
TC0100007836.hg.1	10.09	9.27	0.53		T	T	1.77	0.2039	0.7911	T	ENST00000437933	FTH1P1	ferritin, heavy polypeptide 1 pseudogene [Source:HGNC Symbol;Acc:HGNC:3979]	chr1	+	Multiple_Complex	37544763	37545294
TC0100007837.hg.1	15.6	14.9	0.24		T	T	1.63	0.2603	0.8354	T	ENST00000423216	RP3-423B22.5		chr1	+	Multiple_Complex	37556242	37556507
TC0100007838.hg.1	10.13	9.38	0.11		T	T	1.67	0.1647	0.7530	T	NM_003462; ENST00000296218; ENST00000466723; ENST00000467277; ENST00000490312; ENST00000497858; BC039074; BC046117; OTTHUMT00000012159; OTTHUMT00000012160; OTTHUMT00000012437; OTTHUMT00000012438; OTTHUMT00000091267; uc001cbj.3	DNALI1	dynein, axonemal, light intermediate chain 1	chr1	+	Multiple_Complex	37556919	37566857
TC0100007839.hg.1	8.8	9.48	0.42		T	T	-1.61	0.3249	0.8711	T				chr1	+	NonCoding	37604422	37606253
TC0100007841.hg.1	6.75	8.53	0.29		T	T	-3.44	0.0113	0.3000	T	NM_001256875; NM_018101; ENST00000327331; ENST00000373055; BC000703; BC001651; BC008079; BC016944; OTTHUMT00000012473; OTTHUMT00000012474	CDCA8	cell division cycle associated 8	chr1	+	Multiple_Complex	37692401	37709719
TC0100007842.hg.1	4.72	4.49	0.49		T	T	1.18	0.9344	0.9945	T				chr1	+	NonCoding	37738829	37752929
TC0100007843.hg.1	5.93	5.45	1.11		T	T	1.39	0.2267	0.8111	T				chr1	+	NonCoding	37761981	37765225
TC0100007844.hg.1	6.77	5.73	0.44		T	T	2.05	0.1868	0.7754	T	ENST00000473049	ACTN4P2	actinin, alpha 4 pseudogene 2 [Source:HGNC Symbol;Acc:HGNC:44032]	chr1	+	Pseudogene	37776670	37779418
TC0100007845.hg.1	6.71	6.19	0.55		T	T	1.43	0.4581	0.9194	T	NM_001031740; NM_001113482; NM_152496; ENST00000329006; ENST00000373045; ENST00000397631; ENST00000525897; ENST00000532512; BC077730; OTTHUMT00000012468; OTTHUMT00000012469; OTTHUMT00000388630; OTTHUMT00000388631; OTTHUMT00000388632	MANEAL	mannosidase, endo-alpha-like	chr1	+	Coding	37793802	37801606
TC0100007846.hg.1	7.97	7.85	0.4		T	T	1.08	0.8250	0.9839	T	NM_001142726; NM_198446; ENST00000373042; ENST00000373043; ENST00000419397; ENST00000468084; BC057819; OTTHUMT00000012471; OTTHUMT00000012472; OTTHUMT00000012946; OTTHUMT00000388633	C1orf122	chromosome 1 open reading frame 122	chr1	+	Multiple_Complex	37806979	37809454
TC0100007847.hg.1	7.66	7.07	0.38		T	T	1.51	0.4891	0.9264	T				chr1	+	NonCoding	37814035	37815568
TC0100007848.hg.1	7.92	7.23	0.21		T	T	1.61	0.1334	0.7123	T	ENST00000447422	RP11-109P14.8		chr1	+	Pseudogene	37840986	37841676
TC0100007849.hg.1	6.79	8.37	0.52		T	T	-2.99	0.0591	0.5573	T	ENST00000419993.1; OTTHUMT00000091276; uc057exx.1	RP11-109P14.10	putative novel transcript	chr1	+	NonCoding	37860697	37861580
TC0100007850.hg.1	5.14	6.53	0.85		F	F	-2.61	0.2397	0.8196	F	uc057eyd.1	SNORA63	Small nucleolar RNA SNORA63 [Source:RFAM;Acc:RF00092]	chr1	+	Small_RNA	37884237	37884317
TC0100007851.hg.1	6.39	7.27	0.27		F	T	-1.85	0.1057	0.6682	F	uc057eye.1	RNU6-584P	RNA, U6 small nuclear 584, pseudogene [Source:HGNC Symbol;Acc:HGNC:47547]	chr1	+	Small_RNA	37885023	37885117
TC0100007852.hg.1	6.67	6.35	0.31		T	T	1.25	0.3504	0.8826	T	dybo.aAug10	dybo	Transcript Identified by AceView	chr1	+	NonCoding	37907642	37918681
TC0100007853.hg.1	5.16	4.88	0.44		T	T	1.21	0.3569	0.8855	T				chr1	+	NonCoding	37932035	37946104
TC0100007854.hg.1	10.25	11.45	0.21		T	T	-2.3	0.0285	0.4292	T	ENST00000616313; uc057eyh.1	Metazoa_SRP	Metazoan signal recognition particle RNA [Source:RFAM;Acc:RF00017]	chr1	+	NonCoding	37953508	37953780
TC0100007855.hg.1	6.35	6.14	0.79		F	F	1.15	0.6214	0.9561	F	serzobo.aAug10-unspliced	serzobo	Transcript Identified by AceView	chr1	+	Coding	37966315	37966636
TC0100007856.hg.1	7.81	8.8	0.38		T	T	-1.98	0.1224	0.6944	T	uc057eyp.1	RNU6-510P	RNA, U6 small nuclear 510, pseudogene [Source:HGNC Symbol;Acc:HGNC:47473]	chr1	+	Small_RNA	37991462	37991569
TC0100007857.hg.1	7.26	7.49	0.53		T	T	-1.17	0.4004	0.9005	T	royma.aAug10-unspliced	royma	Transcript Identified by AceView	chr1	+	Multiple_Complex	37994154	37996818
TC0100007858.hg.1	10.97	10.44	0.51		T	T	1.44	0.4681	0.9216	T	NM_016037; ENST00000373014; ENST00000483182; ENST00000486563; ENST00000488453; BC005182; OTTHUMT00000012962; OTTHUMT00000012963; OTTHUMT00000012964; OTTHUMT00000012965	UTP11L	UTP11-like, U3 small nucleolar ribonucleoprotein (yeast)	chr1	+	Multiple_Complex	38009258	38024825
TC0100007859.hg.1	6.48	6.65	0.41		T	T	-1.12	0.6994	0.9676	T				chr1	+	NonCoding	38029331	38029544
TC0100007860.hg.1	5.19	4.7	0.36		F	F	1.4	0.2191	0.8048	F	seyma.aAug10-unspliced	seyma	Transcript Identified by AceView	chr1	+	Coding	38044596	38046526
TC0100007861.hg.1	7.57	8	0.57		T	T	-1.35	0.8647	0.9878	T	ENST00000428151.1; ENST00000432922.1; fobo.aAug10; OTTHUMT00000001200; OTTHUMT00000001201; uc057eyx.1; uc057eyy.1	RP5-884C9.2; fobo	Transcript Identified by AceView; novel transcript	chr1	+	Multiple_Complex	38047314	38119025
TC0100007862.hg.1	5.82	6.18	0.81		F	T	-1.29	0.8355	0.9851	F	plopybu.aAug10-unspliced	plopybu	Transcript Identified by AceView	chr1	+	Coding	38073996	38074646
TC0100007863.hg.1	5.93	5.96	0.77		F	T	-1.02	0.5528	0.9416	F	NR_037432; ENST00000582606; uc021olo.1	MIR3659	microRNA 3659	chr1	+	Precursor_microRNA	38089231	38089329
TC0100007864.hg.1	5.81	5.27	0.16		T	F	1.46	0.2783	0.8453	F				chr1	+	NonCoding	38121201	38210352
TC0100007865.hg.1	6.52	6.84	0.5		T	T	-1.25	0.6154	0.9547	T				chr1	+	NonCoding	38141692	38162549
TC0100007866.hg.1	5.24	5.01	0.45		F	F	1.17	0.8241	0.9836	F				chr1	+	NonCoding	38211155	38213756
TC0100007867.hg.1	5.22	5.61	0.65		T	T	-1.32	0.9651	0.9962	T				chr1	+	NonCoding	38247783	38249071
TC0100007868.hg.1	6.71	6.64	0.7		T	T	1.05	0.6314	0.9573	T	uc057eyz.1	RNU6-753P	RNA, U6 small nuclear 753, pseudogene [Source:HGNC Symbol;Acc:HGNC:47716]	chr1	+	Small_RNA	38396659	38396765
TC0100007869.hg.1	5.05	4.4	0.56		T	F	1.57	0.2802	0.8464	F	ENST00000452971.1; OTTHUMT00000001204; uc057eza.1	RP11-329N22.1	novel transcript	chr1	+	NonCoding	38475196	38476484
TC0100007870.hg.1	7.98	7.97	0.88		T	T	1.01	0.4991	0.9289	T				chr1	+	NonCoding	38518283	38532755
TC0100007871.hg.1	6.96	6.87	0.08		T	T	1.06	0.8730	0.9883	T				chr1	+	NonCoding	38555983	38557583
TC0100007872.hg.1	5.09	5.3	0.07		F	F	-1.15	0.7310	0.9721	F				chr1	+	NonCoding	38577293	38600837
TC0100007873.hg.1	9.55	9.1	0.19		T	T	1.37	0.4112	0.9045	T	ENST00000442006	RP11-334L9.1		chr1	+	Multiple_Complex	38708931	38710890
TC0100007874.hg.1	3.65	3.73	0.67		F	F	-1.05	0.6369	0.9578	F				chr1	+	NonCoding	38718627	38728691
TC0100007875.hg.1	4.35	5.43	0.52		F	T	-2.12	0.0794	0.6145	F				chr1	+	NonCoding	38827968	38837166
TC0100007876.hg.1	5.44	6.27	0.17		F	F	-1.79	0.1572	0.7438	F	hsa_circ_0000056	RRAGC	Memczak2013 ANTISENSE, coding, INTERNAL, intronic best transcript NM_022157	chr1	+	NonCoding	38844140	38844253
TC0100007877.hg.1	7.1	7.32	0.46		T	T	-1.16	0.4006	0.9005	T	ENST00000433671; ENST00000443161; ENST00000456813; ENST00000433671.2; ENST00000443161.1; ENST00000456813.1; foybo.bAug10; foybo.cAug10; OTTHUMT00000001223; OTTHUMT00000001224; OTTHUMT00000001225; uc057ezf.1; uc057ezg.1; uc057ezn.1	LOC105378663; RP5-864K19.4; foybo	uncharacterized LOC105378663; Transcript Identified by AceView; novel transcript	chr1	+	Multiple_Complex	38860000	38919396
TC0100007878.hg.1	8.5	9.9	0.27		T	T	-2.64	0.0247	0.4044	T	blyloybu.aAug10-unspliced	blyloybu	Transcript Identified by AceView	chr1	+	NonCoding	38861671	38863007
TC0100007879.hg.1	8.22	7.75	0.63		T	T	1.39	0.8620	0.9875	T	mekomo.aAug10-unspliced	mekomo	Transcript Identified by AceView	chr1	+	Unassigned	38863053	38865008
TC0100007880.hg.1	5.96	7.24	0.61		T	T	-2.43	0.0699	0.5903	T	plaloybu.aAug10-unspliced	plaloybu	Transcript Identified by AceView	chr1	+	Coding	38899515	38900620
TC0100007881.hg.1	4.24	4.27	0.21		F	F	-1.02	0.9453	0.9953	F	skaloybu.aAug10-unspliced	skaloybu	Transcript Identified by AceView	chr1	+	Unassigned	38925844	38926507
TC0100007882.hg.1	6.6	6.74	0.73		F	T	-1.1	0.5767	0.9466	F	uc057ezr.1	RNU6-605P	RNA, U6 small nuclear 605, pseudogene [Source:HGNC Symbol;Acc:HGNC:47568]	chr1	+	Small_RNA	38926870	38926977
TC0100007883.hg.1	3.83	4.32	0.32		F	T	-1.4	0.3609	0.8868	F	sneypybu.aAug10-unspliced	sneypybu	Transcript Identified by AceView	chr1	+	Coding	38930392	38932245
TC0100007884.hg.1	11.51	10.46	0.14		T	T	2.08	0.0755	0.6044	T	NM_001136275; NM_024595; ENST00000372984; ENST00000432648; ENST00000446189; ENST00000531822; BC119745; OTTHUMT00000019687; OTTHUMT00000388642; OTTHUMT00000388643; OTTHUMT00000388645	AKIRIN1	akirin 1	chr1	+	Multiple_Complex	38991223	39006065
TC0100007885.hg.1	7.76	9.66	0.96		T	T	-3.72	0.0382	0.4794	T	stokloy.aAug10-unspliced	stokloy	Transcript Identified by AceView	chr1	+	Unassigned	38991845	38993407
TC0100007886.hg.1	14.88	13.97	0.4		T	T	1.88	0.1431	0.7260	T	NM_001184979; NM_004552; ENST00000372967; ENST00000372969; BC001884; BC093057; OTTHUMT00000019688; OTTHUMT00000019689	NDUFS5	NADH dehydrogenase (ubiquinone) Fe-S protein 5, 15kDa (NADH-coenzyme Q reductase)	chr1	+	Multiple_Complex	39026295	39034636
TC0100007887.hg.1	4.5	4.98	0.27		T	T	-1.39	0.3183	0.8682	T	skarloybu.aAug10-unspliced	skarloybu	Transcript Identified by AceView	chr1	+	Coding	39030668	39031405
TC0100007888.hg.1	5.65	7.01	0.21		T	T	-2.58	0.0175	0.3520	T				chr1	+	NonCoding	39042592	39044211
TC0100007889.hg.1	6.41	7.86	0.44		T	T	-2.73	0.0297	0.4350	T				chr1	+	NonCoding	39047040	39048456
TC0100007890.hg.1	7.15	10.1	0.53		T	T	-7.72	0.0015	0.1407	T				chr1	+	NonCoding	39053105	39053753
TC0100007891.hg.1	4.57	8.38	1.17		F	T	-14.03	0.0045	0.2095	F				chr1	+	NonCoding	39055023	39055412
TC0100007892.hg.1	6.99	8.45	0.62		T	T	-2.75	0.1090	0.6734	T				chr1	+	NonCoding	39056164	39057269
TC0100007893.hg.1	6.28	6.16	1.29		T	T	1.09	0.5270	0.9351	T				chr1	+	NonCoding	39058637	39060592
TC0100007894.hg.1	5.08	6.49	0.78		F	T	-2.65	0.0290	0.4310	F				chr1	+	NonCoding	39061570	39066545
TC0100007895.hg.1	6.5	7.77	0.26		T	T	-2.41	0.0346	0.4614	T				chr1	+	NonCoding	39067020	39067811
TC0100007896.hg.1	6.59	6.81	0.85		F	T	-1.16	0.8783	0.9890	F				chr1	+	NonCoding	39068351	39069883
TC0100007897.hg.1	5.09	4.89	0.34		F	F	1.15	0.4890	0.9264	F				chr1	+	NonCoding	39070157	39070437
TC0100007898.hg.1	13.91	14.84	0.6		T	T	-1.91	0.1579	0.7450	T	NM_012090; NM_015038; OTTHUMT00000020986; OTTHUMT00000020987; OTTHUMT00000020988; OTTHUMT00000020989; OTTHUMT00000020990; OTTHUMT00000020991; OTTHUMT00000020992; OTTHUMT00000020993; OTTHUMT00000020994; OTTHUMT00000022993; OTTHUMT00000022994; OTTHUMT00000022995; OTTHUMT00000022996; OTTHUMT00000022997; OTTHUMT00000022998; OTTHUMT00000022999; OTTHUMT00000023000; OTTHUMT00000023001; OTTHUMT0000002300…	MACF1; KIAA0754	microtubule-actin crosslinking factor 1; KIAA0754	chr1	+	Multiple_Complex	39081316	39487177
TC0100007899.hg.1	6.41	11.17	0.52		T	T	-27	6.55E-05	0.0799	T	storkloy.aAug10-unspliced	storkloy	Transcript Identified by AceView	chr1	+	Unassigned	39145057	39146448
TC0100007900.hg.1	5.78	7.31	0.27		T	T	-2.89	0.0112	0.2997	T	slarlabo.aAug10-unspliced	slarlabo	Transcript Identified by AceView	chr1	+	Unassigned	39174738	39175938
TC0100007901.hg.1	6.76	7.93	0.7		T	T	-2.24	0.0770	0.6082	T	swykloy.aAug10-unspliced	swykloy	Transcript Identified by AceView	chr1	+	Coding	39191721	39192960
TC0100007902.hg.1	7.39	9.47	0.69		T	T	-4.24	0.0144	0.3297	T	ENST00000602528.1; OTTHUMT00000467750; uc057fad.1	RP11-416A14.1	novel transcript, intronic to MACF1	chr1	+	NonCoding	39206512	39206957
TC0100007903.hg.1	6.17	8.27	0.41		F	T	-4.28	0.0059	0.2328	F	flawtey.aAug10-unspliced	flawtey	Transcript Identified by AceView	chr1	+	Unassigned	39213756	39261768
TC0100007904.hg.1	6.04	9.18	0.56		F	T	-8.81	0.0006	0.1098	F	sloylabo.aAug10-unspliced	sloylabo	Transcript Identified by AceView	chr1	+	Coding	39247924	39248538
TC0100007905.hg.1	5.91	7.32	0.59		T	T	-2.64	0.0223	0.3886	T	torma.aAug10-unspliced; torma.bAug10	torma	Transcript Identified by AceView	chr1	+	Unassigned	39325125	39326680
TC0100007906.hg.1	9.32	11.15	0.55		T	T	-3.55	0.0155	0.3365	T	MACF1andKIAA0754.vvAug10-unspliced	MACF1andKIAA0754	Transcript Identified by AceView, Entrez Gene ID(s) 643314; 23499	chr1	+	Unassigned	39461409	39461766
TC0100007907.hg.1	10.07	12.78	0.19		T	T	-6.53	0.0011	0.1264	T	MACF1andKIAA0754.vpAug10-unspliced	MACF1andKIAA0754	Transcript Identified by AceView, Entrez Gene ID(s) 643314; 23499	chr1	+	Unassigned	39465841	39466450
TC0100007908.hg.1	6.28	8.43	0.45		T	T	-4.45	0.0057	0.2298	T	barpla.aAug10-unspliced	barpla	Transcript Identified by AceView	chr1	+	Unassigned	39474482	39475475
TC0100007909.hg.1	5.24	4.52	0.53		T	T	1.64	0.2373	0.8181	T	NM_181809; ENST00000331593; BC131617; OTTHUMT00000023079	BMP8A	bone morphogenetic protein 8a	chr1	+	Coding	39491646	39529869
TC0100007910.hg.1	6.9	7.55	0.18		T	T	-1.57	0.2141	0.8009	T	BC072388	OXCT2P1	3-oxoacid CoA-transferase 2 pseudogene 1	chr1	+	Multiple_Complex	39514866	39516667
TC0100007911.hg.1	7.51	7.81	0.51		T	T	-1.23	0.7417	0.9739	T				chr1	+	NonCoding	39541720	39548940
TC0100007912.hg.1	3.13	3.67	0.2		F	F	-1.46	0.3031	0.8603	F				chr1	+	NonCoding	39560034	39560884
TC0100007913.hg.1	5.42	5.93	0.91		T	T	-1.43	0.9958	0.9997	T	NR_125979; ENST00000415255.1; OTTHUMT00000025231; uc057fbw.1	LOC101929516; RP11-69E11.8	uncharacterized LOC101929516; novel transcript	chr1	+	NonCoding	39565070	39573203
TC0100007914.hg.1	6.19	6.92	0.43		T	T	-1.65	0.4026	0.9016	T				chr1	+	NonCoding	39606748	39612385
TC0100007915.hg.1	4.91	6.11	0.43		T	T	-2.3	0.1158	0.6840	T				chr1	+	NonCoding	39613479	39624252
TC0100007916.hg.1	6.22	6.06	0.69		T	T	1.11	0.4136	0.9053	T	dopla.aAug10; ENST00000424418.1; OTTHUMT00000090748; uc057fce.1	dopla; RP1-144F13.3	Transcript Identified by AceView; putative novel transcript	chr1	+	Multiple_Complex	39633416	39633903
TC0100007917.hg.1	4.97	4.05	0.54		F	F	1.88	0.3230	0.8703	F				chr1	+	NonCoding	39649737	39659220
TC0100007918.hg.1	5.14	4.31	0.36		F	F	1.77	0.1416	0.7242	F				chr1	+	NonCoding	39678431	39682719
TC0100007919.hg.1	7.43	7.4	0.28		T	T	1.02	0.9686	0.9966	T				chr1	+	NonCoding	39683829	39685075
TC0100007920.hg.1	11.07	10.6	0.76		T	T	1.39	0.9597	0.9959	T	NM_001195007; NM_006112; NM_203456; NR_036543; NR_036544; ENST00000324379; ENST00000356511; ENST00000372830; ENST00000372835; ENST00000456578; ENST00000467741; ENST00000470018; ENST00000470213; ENST00000474804; ENST00000475350; ENST00000480169; ENST00000482751; ENST00000485507; ENST00000495526; ENST00000497370; BC004898; BC008451; BC107736; OTTHUMT00000025642; OTTHUMT00000025643; OTTHUMT000000256…	PPIE	peptidylprolyl isomerase E (cyclophilin E)	chr1	+	Multiple_Complex	39692182	39763914
TC0100007921.hg.1	7.6	7.26	0.83		T	T	1.27	0.6892	0.9665	T	ENST00000497982	RP1-144F13.4		chr1	+	Multiple_Complex	39718028	39718595
TC0100007922.hg.1	5.78	5.82	0.83		F	T	-1.03	0.9618	0.9959	F	PPIE.uAug10	PPIE	Transcript Identified by AceView, Entrez Gene ID(s) 10450	chr1	+	Coding	39758707	39760392
TC0100007923.hg.1	5.57	4.97	0.3		T	T	1.52	0.2702	0.8411	T				chr1	+	NonCoding	39779982	39786107
TC0100007924.hg.1	4.85	5.2	0.2		T	T	-1.27	0.4747	0.9231	T	ENST00000566366.1; OTTHUMT00000431109; uc057fcs.1	RP1-118J21.25	novel transcript antisense to BMP8B	chr1	+	NonCoding	39788976	39790171
TC0100007925.hg.1	5.77	5.62	0.28		T	T	1.11	0.6214	0.9561	T				chr1	+	NonCoding	39799667	39801244
TC0100007926.hg.1	6.33	5.73	0.85		T	F	1.51	0.8705	0.9882	F				chr1	+	NonCoding	39802984	39804877
TC0100007927.hg.1	4.86	4.66	0.78		F	F	1.15	0.7303	0.9721	F				chr1	+	NonCoding	39808971	39809572
TC0100007928.hg.1	6.2	6.13	0.41		T	T	1.04	0.5906	0.9497	T				chr1	+	NonCoding	39821453	39821826
TC0100007929.hg.1	4.81	3.75	0.29		F	F	2.09	0.1113	0.6772	F				chr1	+	NonCoding	39824252	39838012
TC0100007930.hg.1	4.97	4.33	0.76		T	F	1.55	0.3204	0.8691	F				chr1	+	NonCoding	39840007	39840620
TC0100007931.hg.1	6.58	5.73	0.66		T	T	1.81	0.2060	0.7935	T	sorpubu.aAug10-unspliced	sorpubu	Transcript Identified by AceView	chr1	+	Coding	39864865	39865671
TC0100007932.hg.1	6.21	5.7	0.76		T	F	1.42	0.4591	0.9195	F				chr1	+	NonCoding	39894956	39895401
TC0100007933.hg.1	7.25	7.11	0.44		T	T	1.1	0.9145	0.9930	T	ENST00000418255; ENST00000418255.1; OTTHUMT00000025754; uc057fdi.1	LOC105378668; RP1-118J21.5	uncharacterized LOC105378668; putative novel transcript	chr1	+	NonCoding	39897147	39899098
TC0100007934.hg.1	4.66	5.82	0.13		T	T	-2.24	0.0425	0.4994	T				chr1	+	NonCoding	39922004	39939400
TC0100007935.hg.1	4.92	4.7	0.07		F	F	1.17	0.6157	0.9547	F				chr1	+	NonCoding	39946080	39946749
TC0100007936.hg.1	9.98	10.09	0.19		T	T	-1.08	0.9997	1.0000	T	NM_001136493; NM_001287808; NM_001287809; NM_032793; NR_109896; ENST00000372809; ENST00000372811; ENST00000420632; ENST00000434861; ENST00000459917; ENST00000469745; ENST00000480630; ENST00000481612; ENST00000483824; ENST00000491515; BC011587; BC092414; OTTHUMT00000025755; OTTHUMT00000025756; OTTHUMT00000025757; OTTHUMT00000025758; OTTHUMT00000025759; OTTHUMT00000090744; OTTHUMT00000090745; OTTHU…	MFSD2A	major facilitator superfamily domain containing 2A	chr1	+	Multiple_Complex	39955112	39969968
TC0100007937.hg.1	9.72	8.98	0.29		T	T	1.68	0.1668	0.7554	T	ENST00000438210	RP3-342P20.2		chr1	+	Pseudogene	39962680	39963404
TC0100007938.hg.1	6.34	6.71	0.15		T	T	-1.29	0.5161	0.9329	T				chr1	+	NonCoding	39994377	39999114
TC0100007939.hg.1	6.29	7.71	0.67		T	T	-2.68	0.0561	0.5483	T				chr1	+	NonCoding	40000873	40016035
TC0100007940.hg.1	17.23	16.34	0.26		T	T	1.85	0.1140	0.6816	T	NM_001105530; NM_006367; ENST00000340450; ENST00000372792; ENST00000372797; ENST00000372798; ENST00000372802; ENST00000372805; ENST00000414281; ENST00000414893; ENST00000417287; ENST00000420216; ENST00000421589; ENST00000424977; ENST00000427843; ENST00000435719; ENST00000446031; ENST00000449311; ENST00000461993; ENST00000479759; ENST00000494114; BC013963; BC095440; OTTHUMT00000013106; OTTHUMT0000…	CAP1	CAP, adenylate cyclase-associated protein 1 (yeast)	chr1	+	Multiple_Complex	40040233	40072649
TC0100007941.hg.1	6.62	10.5	0.81		T	T	-14.73	0.0009	0.1191	T	vawpubu.aAug10-unspliced	vawpubu	Transcript Identified by AceView	chr1	+	Coding	40049259	40049868
TC0100007942.hg.1	8.55	8.22	0.05		T	T	1.26	0.4578	0.9194	T	ENST00000430724	RP11-115D7.3		chr1	+	Multiple_Complex	40132764	40135704
TC0100007943.hg.1	11.26	11.19	0.35		T	T	1.05	0.9774	0.9974	T	NM_012421; ENST00000372771; BC113666; OTTHUMT00000015767	RLF	rearranged L-myc fusion	chr1	+	Multiple_Complex	40161369	40240921
TC0100007944.hg.1	6.68	7.4	0.12		T	T	-1.64	0.1621	0.7495	T	uc057fep.1	RNU6-1237P	RNA, U6 small nuclear 1237, pseudogene [Source:HGNC Symbol;Acc:HGNC:48200]	chr1	+	Small_RNA	40177843	40177949
TC0100007945.hg.1	5.68	7.02	0.31		T	T	-2.53	0.0333	0.4542	T	fypla.aAug10-unspliced	fypla	Transcript Identified by AceView	chr1	+	Unassigned	40182992	40183755
TC0100007946.hg.1	6.31	7.52	0.56		F	T	-2.31	0.0340	0.4584	F	derlybo.aAug10-unspliced	derlybo	Transcript Identified by AceView	chr1	+	Unassigned	40214283	40215543
TC0100007947.hg.1	4.33	5.58	0.3		F	F	-2.37	0.0667	0.5807	F	pakoybu.aAug10-unspliced	pakoybu	Transcript Identified by AceView	chr1	+	Unassigned	40219085	40220970
TC0100007948.hg.1	4.83	4.78	0.61		F	T	1.04	0.9688	0.9967	F	NM_001008740; ENST00000372766; ENST00000468258; BC108666; OTTHUMT00000015769; OTTHUMT00000015770	TMCO2	transmembrane and coiled-coil domains 2	chr1	+	Multiple_Complex	40245947	40251693
TC0100007949.hg.1	12.78	12.76	0.3		T	T	1.01	0.9511	0.9957	T	NM_005857; ENST00000372759; ENST00000472583; ENST00000474142; ENST00000479131; BC037283; OTTHUMT00000015766; OTTHUMT00000319378; OTTHUMT00000319379; OTTHUMT00000319380	ZMPSTE24	zinc metallopeptidase STE24	chr1	+	Multiple_Complex	40258050	40294184
TC0100007950.hg.1	7.29	8.59	0.09		T	T	-2.46	0.0264	0.4149	T				chr1	+	NonCoding	40282314	40283505
TC0100007951.hg.1	5.57	5.18	0.57		F	F	1.31	0.9201	0.9933	F				chr1	+	NonCoding	40296014	40300554
TC0100007952.hg.1	7.08	5.38	0.72		T	T	3.26	0.0858	0.6285	T	sherzobo.aAug10-unspliced	sherzobo	Transcript Identified by AceView	chr1	+	Coding	40313167	40313882
TC0100007953.hg.1	3.24	4.08	0.2		T	T	-1.79	0.1647	0.7530	T				chr1	+	NonCoding	40314701	40315893
TC0100007954.hg.1	12.78	11	0.61		T	T	3.43	0.0232	0.3942	T	NM_001198978; NM_001198979; NM_001198980; NM_022733; ENST00000372708; ENST00000372718; ENST00000435168; ENST00000487871; ENST00000539317; ENST00000614549; BC021133; OTTHUMT00000019074; OTTHUMT00000019075; OTTHUMT00000019076; OTTHUMT00000019077	SMAP2	small ArfGAP2	chr1	+	Multiple_Complex	40344850	40423326
TC0100007955.hg.1	5.23	4.98	0.37		F	F	1.19	0.5650	0.9440	F	ENST00000392713	RP1-228H13.2		chr1	+	Pseudogene	40364766	40365183
TC0100007956.hg.1	4.79	5.75	0.26		T	T	-1.94	0.0934	0.6461	T				chr1	+	NonCoding	40432452	40434173
TC0100007957.hg.1	4.9	4.57	0.38		F	F	1.26	0.8348	0.9851	F				chr1	+	NonCoding	40434273	40435240
TC0100007958.hg.1	9.64	8.71	1.01		T	T	1.9	0.6672	0.9629	T	NM_023070; ENST00000361584; ENST00000411995; ENST00000469416; ENST00000484445; BC017498; OTTHUMT00000019078; OTTHUMT00000019079; OTTHUMT00000019080	ZFP69B	ZFP69 zinc finger protein B	chr1	+	Multiple_Complex	40450102	40463718
TC0100007959.hg.1	9.11	8.34	0.82		T	T	1.72	0.6656	0.9627	T	ENST00000565390.1; OTTHUMT00000431151; uc057ffk.1	RP1-228H13.5	novel transcript, sense overlapping with ZNF643	chr1	+	NonCoding	40464319	40466767
TC0100007960.hg.1	5.74	6.71	0.45		F	T	-1.95	0.1202	0.6908	F	ENST00000624658; OTTHUMT00000431152; uc057ffl.1	RP11-656D10.7	TEC	chr1	+	NonCoding	40473055	40474348
TC0100007961.hg.1	6.54	7.32	0.14		T	T	-1.71	0.1153	0.6835	T	NM_198494; ENST00000372705; ENST00000372706; ENST00000482712; BC041873; OTTHUMT00000019082; OTTHUMT00000019083; OTTHUMT00000019084	ZFP69	ZFP69 zinc finger protein	chr1	+	Multiple_Complex	40477215	40496343
TC0100007962.hg.1	5.59	5.16	1.03		T	F	1.34	0.3492	0.8817	F				chr1	+	NonCoding	40500129	40500319
TC0100007963.hg.1	6.99	6.08	0.51		T	T	1.87	0.3098	0.8641	T	NM_022774; ENST00000296380; ENST00000358527; ENST00000372703; ENST00000415550; ENST00000418186; ENST00000419161; ENST00000420209; ENST00000432259; ENST00000443729; ENST00000471429; BC021969; OTTHUMT00000019086; OTTHUMT00000019087; OTTHUMT00000019088; OTTHUMT00000019089; OTTHUMT00000019090; OTTHUMT00000019091; OTTHUMT00000019092; OTTHUMT00000019093; OTTHUMT00000019094; OTTHUMT00000019095	EXO5	exonuclease 5	chr1	+	Multiple_Complex	40508741	40516556
TC0100007964.hg.1	7.7	8.62	0.5		T	T	-1.89	0.1385	0.7199	T	NM_152373; ENST00000372696; ENST00000372697; ENST00000372699; ENST00000465152; ENST00000472043; ENST00000493756; BC091518; OTTHUMT00000019260; OTTHUMT00000019261; OTTHUMT00000019262; OTTHUMT00000019263; OTTHUMT00000019264; OTTHUMT00000019575; uc001cft.2	ZNF684	zinc finger protein 684	chr1	+	Multiple_Complex	40531561	40548169
TC0100007965.hg.1	6.44	5.45	0.68		T	F	1.99	0.3730	0.8914	F	ENST00000414105	RP1-63P18.2		chr1	+	Multiple_Complex	40563534	40563659
TC0100007966.hg.1	6.98	6.96	1.36		T	T	1.02	0.4364	0.9133	T				chr1	+	NonCoding	40636501	40649257
TC0100007967.hg.1	4.52	4.23	0.22		F	F	1.22	0.5931	0.9502	F				chr1	+	NonCoding	40659853	40667915
TC0100007968.hg.1	11.99	12.48	0.59		T	T	-1.4	0.4030	0.9018	T	NM_001142587; NM_001142588; NM_001142589; NM_001142590; NM_001308114; NM_001308115; NM_014223; ENST00000308733; ENST00000372651; ENST00000372652; ENST00000372653; ENST00000372654; ENST00000372669; ENST00000414185; ENST00000416859; ENST00000424419; ENST00000425457; ENST00000427410; ENST00000440226; ENST00000447388; ENST00000453631; ENST00000456393; ENST00000467203; ENST00000483091; ENST00000488635…	NFYC	nuclear transcription factor Y subunit gamma	chr1	+	Multiple_Complex	40691570	40771606
TC0100007969.hg.1	6.62	6.92	0.56		T	T	-1.23	0.4067	0.9029	T	NR_029846	MIR30E	microRNA 30e	chr1	+	Multiple_Complex	40754351	40754463
TC0100007970.hg.1	6.35	6.25	0.32		T	T	1.07	0.5907	0.9497	T	NR_029833; ENST00000385227; uc001cgg.3	MIR30C1	microRNA 30c-1	chr1	+	Precursor_microRNA	40757284	40757372
TC0100007971.hg.1	6.9	6.26	0.53		T	T	1.56	0.2768	0.8445	T	NM_004700; NM_172163; ENST00000347132; ENST00000443478; ENST00000506017; ENST00000509682; OTTHUMT00000020812; OTTHUMT00000020813; OTTHUMT00000366513; OTTHUMT00000366514; uc001cgh.2	KCNQ4	potassium channel, voltage gated KQT-like subfamily Q, member 4	chr1	+	Multiple_Complex	40784012	40840452
TC0100007972.hg.1	6.23	5.84	0.95		T	T	1.31	0.2577	0.8333	T	flawzobo.aAug10-unspliced	flawzobo	Transcript Identified by AceView	chr1	+	Unassigned	40788159	40788815
TC0100007973.hg.1	5.55	5.34	0.72		F	T	1.15	0.3714	0.8908	F	leybaw.aAug10-unspliced	leybaw	Transcript Identified by AceView	chr1	+	Coding	40803504	40804082
TC0100007974.hg.1	8.8	8.52	0.95		T	T	1.21	0.9989	0.9998	T	ENST00000477493; uc057fgv.1	RN7SL326P	RNA, 7SL, cytoplasmic 326, pseudogene [Source:HGNC Symbol;Acc:HGNC:46342]	chr1	+	NonCoding	40804846	40805141
TC0100007975.hg.1	4.58	3.99	0.17		T	T	1.51	0.1936	0.7821	T				chr1	+	NonCoding	40845303	40849238
TC0100007976.hg.1	6.7	5.82	0.31		T	T	1.84	0.1206	0.6912	T	ENST00000414199.1; OTTHUMT00000020814; uc057fgy.1	RP5-1066H13.4	novel transcript	chr1	+	NonCoding	40863914	40876670
TC0100007977.hg.1	6.35	5.94	0.27		T	T	1.32	0.4659	0.9215	T				chr1	+	NonCoding	40903344	40917500
TC0100007978.hg.1	6.64	7.02	1.01		T	T	-1.3	0.7012	0.9677	T				chr1	+	NonCoding	40923204	40938953
TC0100007979.hg.1	6.49	5.48	0.41		T	T	2.02	0.1756	0.7638	T	uc057fgz.1	AL391730.1		chr1	+	Precursor_microRNA	40939661	40939767
TC0100007980.hg.1	12.21	11.69	1.07		T	T	1.43	0.9044	0.9921	T	NM_001301237; NM_001905; NR_125440; ENST00000372616; ENST00000372621; ENST00000463285; ENST00000463423; ENST00000464283; ENST00000470271; ENST00000475060; ENST00000479480; ENST00000480420; ENST00000486889; ENST00000497210; ENST00000498694; BC009408; OTTHUMT00000015629; OTTHUMT00000015630; OTTHUMT00000015631; OTTHUMT00000015632; OTTHUMT00000015633; OTTHUMT00000015634; OTTHUMT00000015636; OTTHUMT00…	CTPS1	CTP synthase 1	chr1	+	Multiple_Complex	40979299	41012565
TC0100007981.hg.1	5.8	7.37	0.16		T	T	-2.96	0.0171	0.3495	T				chr1	+	NonCoding	40991253	40991735
TC0100007982.hg.1	6.86	7.22	0.22		T	T	-1.28	0.3472	0.8813	T	NR_037868; ENST00000626479; uc021omd.1	SLFNL1-AS1	SLFNL1 antisense RNA 1	chr1	+	NonCoding	41014590	41043890
TC0100007983.hg.1	5.24	6.3	0.67		T	T	-2.08	0.1145	0.6825	T	skoypubu.aAug10-unspliced	skoypubu	Transcript Identified by AceView	chr1	+	Coding	41023252	41024126
TC0100007984.hg.1	6.16	6.01	0.39		T	T	1.11	0.5005	0.9293	T	ENST00000401064	RPL23AP17	ribosomal protein L23a pseudogene 17 [Source:HGNC Symbol;Acc:HGNC:35904]	chr1	+	Multiple_Complex	41098638	41099136
TC0100007985.hg.1	6.42	7.56	0.62		F	T	-2.19	0.0437	0.5051	F	smoypubu.aAug10	smoypubu	Transcript Identified by AceView	chr1	+	Unassigned	41130931	41145405
TC0100007986.hg.1	6.31	6.34	0.76		T	T	-1.02	0.9417	0.9952	T	ENST00000422305; ENST00000425554; ENST00000445073; ENST00000422305.1; ENST00000425554.1; ENST00000445073.1; gorpla.dAug10; OTTHUMT00000015625; OTTHUMT00000015626; OTTHUMT00000015627; uc057fhz.1; uc057fia.1; uc057fib.1	LOC102723924; RP11-399E6.1; gorpla	uncharacterized LOC102723924; Transcript Identified by AceView; putative novel transcript	chr1	+	NonCoding	41242340	41301647
TC0100007987.hg.1	5.08	4.99	0.32		F	F	1.06	0.8518	0.9863	F				chr1	+	NonCoding	41275193	41275956
TC0100007988.hg.1	5.6	5.47	0.22		T	T	1.1	0.5956	0.9507	T				chr1	+	NonCoding	41330441	41334807
TC0100007989.hg.1	8.41	10.74	0.24		T	T	-5.03	0.0024	0.1659	T	uc057fic.1	AC093151.2		chr1	+	Precursor_microRNA	41332111	41332244
TC0100007990.hg.1	5.83	5.33	0.29		T	F	1.42	0.2170	0.8029	F				chr1	+	NonCoding	41348532	41352695
TC0100007991.hg.1	6.16	6.4	0.31		T	T	-1.18	0.9140	0.9930	T	NM_001291281; OTTHUMT00000015642	FOXO6	forkhead box O6	chr1	+	Coding	41361922	41383591
TC0100007992.hg.1	5.98	5.17	0.43		T	F	1.75	0.1213	0.6924	F	stapubu.aAug10-unspliced	stapubu	Transcript Identified by AceView	chr1	+	Coding	41378297	41378854
TC0100007993.hg.1	6	7.02	0.45		T	T	-2.03	0.0772	0.6088	T				chr1	+	NonCoding	41433260	41464836
TC0100007994.hg.1	6.24	6.62	0.41		T	T	-1.3	0.4503	0.9172	T	klawzobo.aAug10-unspliced	klawzobo	Transcript Identified by AceView	chr1	+	Multiple_Complex	41517834	41524985
TC0100007995.hg.1	7.51	6.88	1.04		T	T	1.55	0.3954	0.8999	T				chr1	+	NonCoding	41526647	41527491
TC0100007996.hg.1	7.44	7.31	0.89		T	T	1.09	0.4150	0.9056	T	ENST00000440249.1; OTTHUMT00000016976; steepubu.aAug10; uc057fij.1	RP11-486B10.3; steepubu	putative novel transcript; Transcript Identified by AceView	chr1	+	Multiple_Complex	41535443	41535868
TC0100007997.hg.1	5.64	5.64	0.68		T	T	1	0.9634	0.9960	T	ENST00000434240	RP11-486B10.4		chr1	+	Multiple_Complex	41542069	41544587
TC0100007998.hg.1	4.17	3.55	0.55		F	F	1.54	0.6041	0.9521	F	plyzobo.aAug10-unspliced	plyzobo	Transcript Identified by AceView	chr1	+	Coding	41611382	41611981
TC0100007999.hg.1	5.98	6.52	0.45		T	T	-1.46	0.2591	0.8343	T				chr1	+	NonCoding	41613166	41622414
TC0100008001.hg.1	10.97	12.7	0.28		T	T	-3.33	0.0093	0.2769	T	uc031tyn.2	AL451006.1		chr1	+	Precursor_microRNA	41759141	41759227
TC0100008002.hg.1	4.63	4.55	0.59		F	F	1.06	0.8643	0.9878	F				chr1	+	NonCoding	41783594	41790955
TC0100008003.hg.1	5.25	4.69	0.59		T	F	1.47	0.5499	0.9411	F				chr1	+	NonCoding	41841345	41846483
TC0100008004.hg.1	6.82	6.98	0.36		T	T	-1.12	0.9300	0.9942	T				chr1	+	NonCoding	41888219	41889403
TC0100008005.hg.1	5.28	5.51	0.53		T	T	-1.17	0.6878	0.9663	T	feepobu.aAug10-unspliced	feepobu	Transcript Identified by AceView	chr1	+	Coding	41954021	41954432
TC0100008006.hg.1	7.06	6.38	0.51		T	T	1.6	0.4640	0.9207	T				chr1	+	NonCoding	41981038	42001873
TC0100008007.hg.1	5.06	4.36	1.01		F	F	1.62	0.3662	0.8887	F	pubaw.aAug10-unspliced	pubaw	Transcript Identified by AceView	chr1	+	Coding	42036129	42036866
TC0100008008.hg.1	4.89	4.69	0.23		T	T	1.15	0.7414	0.9738	T	ENST00000391730	HNRNPFP1	heterogeneous nuclear ribonucleoprotein F pseudogene 1 [Source:HGNC Symbol;Acc:HGNC:48812]	chr1	+	Multiple_Complex	42040597	42041729
TC0100008009.hg.1	6.7	5.95	0.07		T	F	1.68	0.1480	0.7332	F	LOC644449.aAug10-unspliced	LOC644449	Transcript Identified by AceView, Entrez Gene ID(s) 644449	chr1	+	NonCoding	42042282	42042672
TC0100008010.hg.1	4.94	5.43	0.75		T	T	-1.4	0.4282	0.9103	T	geypobu.aAug10-unspliced	geypobu	Transcript Identified by AceView	chr1	+	Coding	42137620	42138097
TC0100008011.hg.1	4.74	4.59	0.33		T	T	1.11	0.8881	0.9903	T	ENST00000434936	RP11-319C21.1		chr1	+	Multiple_Complex	42140635	42141391
TC0100008012.hg.1	5.38	5.4	0.05		T	T	-1.01	0.9208	0.9935	T	NM_007102; ENST00000372581; BC069301; BC093779; BC093781; OTTHUMT00000018307; uc001chc.1	GUCA2B	guanylate cyclase activator 2B (uroguanylin)	chr1	+	Coding	42153421	42155824
TC0100008013.hg.1	5.06	4.75	0.81		F	F	1.24	0.6413	0.9589	F				chr1	+	NonCoding	42173779	42188830
TC0100008014.hg.1	5.99	5.49	0.07		T	F	1.42	0.3313	0.8738	F				chr1	+	NonCoding	42173873	42175847
TC0100008015.hg.1	6.63	5.67	0.47		T	T	1.95	0.2264	0.8110	T				chr1	+	NonCoding	42335879	42336722
TC0100008016.hg.1	6.56	6.35	0.26		T	T	1.16	0.8932	0.9909	T				chr1	+	NonCoding	42336880	42338148
TC0100008017.hg.1	5.78	5.53	0.26		T	T	1.19	0.6571	0.9613	T	NM_173642; ENST00000410070; ENST00000431473; BC039737; OTTHUMT00000019174; OTTHUMT00000019175	RIMKLA	ribosomal modification protein rimK-like family member A	chr1	+	Multiple_Complex	42380795	42424229
TC0100008018.hg.1	6.43	6.89	0.88		T	T	-1.38	0.5575	0.9426	T				chr1	+	NonCoding	42429083	42430314
TC0100008020.hg.1	5.93	5.64	0.46		T	T	1.23	0.9466	0.9954	T	ENST00000426743	RP11-163G10.2		chr1	+	Pseudogene	42491739	42492493
TC0100008021.hg.1	8.29	9.82	0.62		T	T	-2.88	0.0608	0.5621	T	uc057fjm.1	RNU6-536P	RNA, U6 small nuclear 536, pseudogene [Source:HGNC Symbol;Acc:HGNC:47499]	chr1	+	Small_RNA	42569033	42569139
TC0100008022.hg.1	7.12	6.83	0.26		T	T	1.22	0.7838	0.9794	T	ENST00000454425	RP11-163G10.4		chr1	+	Multiple_Complex	42570970	42571390
TC0100008023.hg.1	9.76	9.9	1.21		T	T	-1.1	0.3834	0.8954	T	NM_006347; ENST00000304979; ENST00000372549; ENST00000372550; ENST00000436387; ENST00000440068; ENST00000461351; BC003412; OTTHUMT00000019778; OTTHUMT00000019779; OTTHUMT00000019780; OTTHUMT00000019781; OTTHUMT00000019782; OTTHUMT00000019783	PPIH	peptidylprolyl isomerase H (cyclophilin H)	chr1	+	Multiple_Complex	42658377	42676758
TC0100008024.hg.1	5.26	6.02	0.61		T	T	-1.69	0.2524	0.8289	T	ENST00000414339.1; OTTHUMT00000019785; uc001chr.4	RP5-994D16.3	novel transcript	chr1	+	NonCoding	42678686	42681659
TC0100008025.hg.1	16.92	16.04	0.35		T	T	1.84	0.2228	0.8073	T	NM_004559; ENST00000321358; ENST00000332220; ENST00000436427; ENST00000467957; ENST00000616651; BC002411; BC010430; BC015208; BC038384; BC065571; BC070084; BC071708; BC090038; BC098435; BC106045; OTTHUMT00000019786; OTTHUMT00000019787; OTTHUMT00000097210; OTTHUMT00000097211	YBX1	Y box binding protein 1	chr1	+	Multiple_Complex	42682395	42702362
TC0100008026.hg.1	7.63	8.85	0.51		T	T	-2.33	0.0668	0.5810	T	hsa_circ_0092362	YBX1	Zhang2013 ALT_ACCEPTOR, ALT_DONOR, coding, INTERNAL, intronic best transcript NM_004559	chr1	+	NonCoding	42696409	42696608
TC0100008027.hg.1	6.3	6.87	0.7		T	T	-1.48	0.4487	0.9168	T	norpobu.aAug10-unspliced	norpobu	Transcript Identified by AceView	chr1	+	Unassigned	42698296	42699886
TC0100008028.hg.1	6.15	6.02	0.72		T	T	1.09	0.6139	0.9542	T				chr1	+	NonCoding	42715044	42733941
TC0100008029.hg.1	4.13	4.72	0.49		F	F	-1.51	0.3132	0.8656	F				chr1	+	NonCoding	42756215	42757210
TC0100008030.hg.1	5.1	4.99	0.8		F	T	1.08	0.6209	0.9560	F				chr1	+	NonCoding	42765349	42766559
TC0100008032.hg.1	8.22	8.05	0.33		T	T	1.13	0.9935	0.9995	T				chr1	+	NonCoding	42802965	42807125
TC0100008033.hg.1	11.04	10.55	1.03		T	T	1.41	0.9112	0.9927	T	NM_001017922; NM_018538; ENST00000328249; ENST00000372514; ENST00000372517; ENST00000470938; ENST00000487556; BC099703; BC099707; BC099712; BC099713; OTTHUMT00000020180; OTTHUMT00000020181; OTTHUMT00000020182; OTTHUMT00000020183; OTTHUMT00000020184	ERMAP	erythroblast membrane-associated protein (Scianna blood group)	chr1	+	Multiple_Complex	42817105	42844989
TC0100008034.hg.1	6.42	6.18	0.62		T	T	1.18	0.8533	0.9864	T	NM_001242739; NM_015911; ENST00000372502; ENST00000372503; ENST00000372504; ENST00000372506; ENST00000372507; ENST00000372508; ENST00000397034; ENST00000630961; BC000157; OTTHUMT00000020189; OTTHUMT00000020190; OTTHUMT00000020192; OTTHUMT00000020193; OTTHUMT00000097215; OTTHUMT00000468289	ZNF691	zinc finger protein 691	chr1	+	Multiple_Complex	42846573	42852477
TC0100008035.hg.1	5.36	5.84	0.45		T	T	-1.4	0.6870	0.9662	T	NR_104171	LOC339539	uncharacterized LOC339539	chr1	+	NonCoding	42857622	42888792
TC0100008036.hg.1	5.2	5.57	0.6		F	T	-1.29	0.5491	0.9411	F	zylybo.aAug10	zylybo	Transcript Identified by AceView	chr1	+	Unassigned	42865506	42866694
TC0100008037.hg.1	10.1	9	0.64		T	T	2.13	0.1935	0.7819	T	ENST00000439215	ATP6V1E1P1	ATPase, H+ transporting, lysosomal 31kDa, V1 subunit E1 pseudogene 1 [Source:HGNC Symbol;Acc:HGNC:859]	chr1	+	Pseudogene	42903232	42903912
TC0100008038.hg.1	7.38	6.88	0.75		T	T	1.41	0.3537	0.8844	T				chr1	+	NonCoding	42906073	42906940
TC0100008039.hg.1	6.71	6.37	0.34		T	T	1.26	0.6441	0.9595	T				chr1	+	NonCoding	42922298	42925918
TC0100008040.hg.1	6.03	6.87	0.27		T	T	-1.79	0.1353	0.7152	T	snurubo.aAug10-unspliced	snurubo	Transcript Identified by AceView	chr1	+	Coding	42943968	42944782
TC0100008041.hg.1	6.63	5.9	0.72		T	T	1.66	0.5508	0.9413	T	korpla.aAug10-unspliced	korpla	Transcript Identified by AceView	chr1	+	Coding	42946586	42947475
TC0100008042.hg.1	5.22	4.37	0.37		T	F	1.8	0.1048	0.6672	F	snozobo.aAug10-unspliced	snozobo	Transcript Identified by AceView	chr1	+	Unassigned	42948122	42948607
TC0100008043.hg.1	5.06	4.28	0.54		F	F	1.72	0.4344	0.9124	F	vawpobu.aAug10-unspliced	vawpobu	Transcript Identified by AceView	chr1	+	Coding	42954474	42955101
TC0100008044.hg.1	6.58	7.18	0.44		T	T	-1.52	0.2712	0.8418	T	NR_033967; ENST00000416689; ENST00000431759; uc001cil.3	SLC2A1-AS1	SLC2A1 antisense RNA 1	chr1	+	NonCoding	42959049	42983358
TC0100008045.hg.1	5.31	4.7	0.44		F	F	1.53	0.2938	0.8548	F	uc057fln.1	RNU6-880P	RNA, U6 small nuclear 880, pseudogene [Source:HGNC Symbol;Acc:HGNC:47843]	chr1	+	Small_RNA	42991438	42991544
TC0100008046.hg.1	5.83	6.12	0.64		F	T	-1.23	0.9228	0.9938	F	kamobu.aAug10-unspliced	kamobu	Transcript Identified by AceView	chr1	+	Unassigned	42999056	43000170
TC0100008047.hg.1	6.8	6.18	0.57		T	T	1.53	0.3244	0.8707	T				chr1	+	NonCoding	43017844	43030003
TC0100008048.hg.1	4.77	4.84	0.36		T	T	-1.05	0.6020	0.9520	T				chr1	+	NonCoding	43064524	43086018
TC0100008049.hg.1	5.36	4.98	0.49		T	T	1.31	0.8529	0.9864	T	ENST00000622380	RP3-393B19.1		chr1	+	Pseudogene	43104086	43104497
TC0100008051.hg.1	5.42	5.42	0.15		F	T	-1	0.9496	0.9957	F				chr1	+	NonCoding	43162931	43163356
TC0100008052.hg.1	3.64	4.12	0.51		F	F	-1.39	0.5304	0.9358	F	NM_001167965; NM_001195831; NM_152498; ENST00000372492; ENST00000428122; ENST00000525227; ENST00000528956; ENST00000529956; ENST00000533339; ENST00000534615; ENST00000610710; BC117280; BC117306; OTTHUMT00000019014; OTTHUMT00000019023; OTTHUMT00000384325; OTTHUMT00000384326; OTTHUMT00000384327; OTTHUMT00000384328; OTTHUMT00000384329	CFAP57	cilia and flagella associated protein 57	chr1	+	Multiple_Complex	43172149	43254358
TC0100008053.hg.1	5.8	6.7	0.21		F	T	-1.86	0.1188	0.6883	F	uc057fme.1	RNA5SP46	5S ribosomal pseudogene 46 [Source:HGNC Symbol;Acc:HGNC:42822]	chr1	+	Ribosomal	43196417	43196536
TC0100008054.hg.1	6.22	5.45	0.75		T	T	1.7	0.2896	0.8517	T	NM_144626; ENST00000432792; ENST00000439858; ENST00000442284; ENST00000456751; BC016858; OTTHUMT00000019031; OTTHUMT00000019032; OTTHUMT00000019033; OTTHUMT00000019034; uc021oml.1	TMEM125	transmembrane protein 125	chr1	+	Multiple_Complex	43269994	43274002
TC0100008055.hg.1	6.85	6.47	0.41		T	T	1.3	0.6981	0.9674	T	NM_001253357; NM_005424; ENST00000372476; ENST00000461061; ENST00000471187; ENST00000473014; ENST00000480269; ENST00000485125; ENST00000488437; ENST00000492599; ENST00000492874; ENST00000538015; BC038239; OTTHUMT00000019011; OTTHUMT00000019013; OTTHUMT00000019478; OTTHUMT00000019479; OTTHUMT00000019480; OTTHUMT00000019481; OTTHUMT00000019482; OTTHUMT00000019483; OTTHUMT00000019484	TIE1	tyrosine kinase with immunoglobulin-like and EGF-like domains 1	chr1	+	Multiple_Complex	43300895	43323110
TC0100008056.hg.1	3.39	3.05	0.16		F	F	1.26	0.4979	0.9288	F	NM_005373; ENST00000372470; ENST00000413998; ENST00000612993; OTTHUMT00000019522; OTTHUMT00000019523	MPL	MPL proto-oncogene, thrombopoietin receptor	chr1	+	Coding	43337804	43354464
TC0100008057.hg.1	7.95	10.29	0.97		T	T	-5.04	0.0224	0.3893	T	NM_001255; ENST00000310955; ENST00000372462; ENST00000478882; ENST00000482046; BC000624; BC001088; BC006272; BC009425; BC009426; BC010044; BC012803; BC012827; BC013303; BC015998; BC024257; BC031294; BC110321; OTTHUMT00000019487; OTTHUMT00000019488; OTTHUMT00000019489; OTTHUMT00000019490	CDC20	cell division cycle 20	chr1	+	Multiple_Complex	43358955	43363203
TC0100008058.hg.1	5.3	5.08	0.33		F	T	1.16	0.6402	0.9586	F	spoyrubo.aAug10-unspliced	spoyrubo	Transcript Identified by AceView	chr1	+	Multiple_Complex	43368167	43379390
TC0100008059.hg.1	6.66	7.15	0.33		T	T	-1.4	0.2623	0.8370	T				chr1	+	NonCoding	43374552	43374911
TC0100008060.hg.1	7.32	7.09	0.12		T	T	1.17	0.6042	0.9522	T	ENST00000436713.1; OTTHUMT00000091291; uc057fnh.1	RP1-92O14.6	novel transcript	chr1	+	NonCoding	43385113	43389155
TC0100008061.hg.1	9.45	10.09	0.19		T	T	-1.55	0.2318	0.8154	T	NM_015284; ENST00000357658; ENST00000372450; ENST00000406439; ENST00000460536; ENST00000470139; ENST00000470897; ENST00000471177; ENST00000478140; ENST00000562955; BC151232; OTTHUMT00000019510; OTTHUMT00000019511; OTTHUMT00000019512; OTTHUMT00000019517; OTTHUMT00000019519; OTTHUMT00000091288; OTTHUMT00000334862; OTTHUMT00000334863; OTTHUMT00000334864	SZT2	seizure threshold 2 homolog (mouse)	chr1	+	Multiple_Complex	43389882	43456995
TC0100008062.hg.1	7.65	8.53	0.12		T	T	-1.84	0.1047	0.6669	T	choypobu.aAug10-unspliced	choypobu	Transcript Identified by AceView	chr1	+	Coding	43404775	43405504
TC0100008063.hg.1	7.11	6.96	0.27		T	T	1.11	0.6411	0.9589	T	NR_106793; ENST00000615179	MIR6735	microRNA 6735	chr1	+	Precursor_microRNA	43448539	43448611
TC0100008064.hg.1	4.82	5.24	0.19		F	F	-1.34	0.4061	0.9028	F	sherpobu.aAug10-unspliced	sherpobu	Transcript Identified by AceView	chr1	+	Unassigned	43468964	43473885
TC0100008065.hg.1	6.11	6.23	0.37		T	T	-1.09	0.8689	0.9880	T				chr1	+	NonCoding	43502406	43515891
TC0100008066.hg.1	11.41	10.72	1.2		T	T	1.61	0.9918	0.9992	T	NM_002840; NM_130440; ENST00000359947; ENST00000372405; ENST00000372407; ENST00000412568; ENST00000414879; ENST00000429895; ENST00000436724; ENST00000437607; ENST00000438120; ENST00000463041; ENST00000467464; ENST00000477970; ENST00000481019; ENST00000496043; ENST00000496447; ENST00000617451; BC048768; OTTHUMT00000019710; OTTHUMT00000019711; OTTHUMT00000019712; OTTHUMT00000019713; OTTHUMT00000019…	PTPRF	protein tyrosine phosphatase, receptor type, F	chr1	+	Multiple_Complex	43525187	43623672
TC0100008067.hg.1	5.96	6.28	0.64		F	T	-1.25	0.5177	0.9331	F	marpla.aAug10-unspliced	marpla	Transcript Identified by AceView	chr1	+	Unassigned	43596859	43597504
TC0100008068.hg.1	5.13	5.14	0.24		F	T	-1	0.9922	0.9993	F	steerubo.aAug10-unspliced	steerubo	Transcript Identified by AceView	chr1	+	Coding	43599355	43600039
TC0100008069.hg.1	8.66	8.54	0.33		T	T	1.09	0.5637	0.9438	T	flawpobu.aAug10-unspliced	flawpobu	Transcript Identified by AceView	chr1	+	Unassigned	43611543	43611841
TC0100008070.hg.1	6.32	7.22	0.26		T	T	-1.86	0.1478	0.7329	T				chr1	+	NonCoding	43629102	43633004
TC0100008071.hg.1	6.28	6.12	0.16		F	F	1.12	0.8881	0.9903	F				chr1	+	NonCoding	43633526	43638129
TC0100008072.hg.1	4.47	4.47	0.29		T	T	1	0.9738	0.9970	T	glapobu.aAug10-unspliced	glapobu	Transcript Identified by AceView	chr1	+	NonCoding	43642427	43643806
TC0100008073.hg.1	10.95	11.61	1.24		T	T	-1.58	0.2244	0.8089	T	NM_014663; ENST00000372396; ENST00000463151; ENST00000472265; ENST00000481296; ENST00000485249; BC002558; OTTHUMT00000019960; OTTHUMT00000019961; OTTHUMT00000019962; OTTHUMT00000019963; OTTHUMT00000091287	KDM4A	lysine (K)-specific demethylase 4A	chr1	+	Multiple_Complex	43650126	43705518
TC0100008074.hg.1	6.89	9.06	0.47		T	T	-4.5	0.0076	0.2563	T	meepla.aAug10-unspliced	meepla	Transcript Identified by AceView	chr1	+	Coding	43672806	43673293
TC0100008075.hg.1	10.23	10.08	1.36		T	T	1.11	0.5332	0.9365	T	NM_001270459; NM_001270460; NM_001270461; NM_001270462; NM_001270463; NM_001270464; NM_001270465; NM_001270466; NM_006279; NM_174963; NM_174964; NM_174965; NM_174966; NM_174967; NM_174968; NM_174969; NM_174970; NM_174971; NR_073016; NR_073017; NR_073018; NR_073019; NR_073020; NR_073021; NR_073023; NR_106727; ENST00000262915; ENST00000330208; ENST00000332628; ENST00000335430; ENST00000347631; ENST…	ST3GAL3; MIR6079	ST3 beta-galactoside alpha-2,3-sialyltransferase 3; microRNA 6079	chr1	+	Multiple_Complex	43705824	43931165
TC0100008076.hg.1	6.78	9.27	0.51		T	T	-5.61	0.0018	0.1487	T				chr1	+	NonCoding	43716467	43716556
TC0100008077.hg.1	5.95	6.59	0.17		T	T	-1.55	0.1633	0.7508	T	ENST00000427515	RP11-184I16.3		chr1	+	Multiple_Complex	43743471	43743741
TC0100008078.hg.1	5.93	6.2	0.15		T	T	-1.2	0.7087	0.9691	T	NM_001136215; NM_057090; NM_057091; ENST00000372354; ENST00000372359; ENST00000414809; ENST00000438616; ENST00000471394; ENST00000472435; ENST00000474592; ENST00000477048; ENST00000479128; ENST00000491846; ENST00000498139; BC062375; OTTHUMT00000020713; OTTHUMT00000020714; OTTHUMT00000020715; OTTHUMT00000020716; OTTHUMT00000020717; OTTHUMT00000020718; OTTHUMT00000020719; OTTHUMT00000020720; OTTHUM…	ARTN	artemin	chr1	+	Multiple_Complex	43933320	43937241
TC0100008079.hg.1	10.22	10.09	1.03		T	T	1.1	0.9604	0.9959	T	NM_014652; ENST00000372339; ENST00000372343; ENST00000480902; ENST00000486876; ENST00000489061; ENST00000489773; ENST00000492152; BC008194; OTTHUMT00000022846; OTTHUMT00000022847; OTTHUMT00000022848; OTTHUMT00000022849; OTTHUMT00000022850; OTTHUMT00000022851; OTTHUMT00000022853	IPO13	importin 13	chr1	+	Multiple_Complex	43946806	43968022
TC0100008080.hg.1	10.39	9.78	0.48		T	T	1.53	0.3060	0.8617	T	NM_001039589; NM_001384; ENST00000255108; ENST00000396758; ENST00000459879; ENST00000471934; ENST00000476260; ENST00000477294; ENST00000490861; ENST00000492306; ENST00000495421; ENST00000524776; ENST00000527319; ENST00000527567; ENST00000529729; ENST00000530988; ENST00000532140; ENST00000534655; ENST00000534786; BC001389; BC003181; BC016956; OTTHUMT00000022832; OTTHUMT00000022833; OTTHUMT00000022…	DPH2	DPH2 homolog	chr1	+	Multiple_Complex	43969981	43973373
TC0100008081.hg.1	12.01	11.95	1.01		T	T	1.05	0.5301	0.9358	T	NM_001039457; NM_001294333; NM_004047; ENST00000236067; ENST00000461670; ENST00000468183; ENST00000471859; ENST00000472174; ENST00000472277; ENST00000472505; ENST00000473485; ENST00000496131; ENST00000498208; ENST00000498664; ENST00000532072; ENST00000532642; BC000423; BC005876; OTTHUMT00000022854; OTTHUMT00000022855; OTTHUMT00000022856; OTTHUMT00000022857; OTTHUMT00000022859; OTTHUMT00000022860;…	ATP6V0B	ATPase, H+ transporting, lysosomal 21kDa, V0 subunit b	chr1	+	Multiple_Complex	43974487	43978300
TC0100008082.hg.1	13.45	12.03	1.01		T	T	2.68	0.1306	0.7076	T	NM_001005417; NM_003780; NM_030587; ENST00000309519; ENST00000356836; ENST00000372324; ENST00000434555; ENST00000481924; ENST00000485678; ENST00000497866; ENST00000498543; BC096821; OTTHUMT00000022840; OTTHUMT00000022841; OTTHUMT00000022842; OTTHUMT00000022843; OTTHUMT00000022844; OTTHUMT00000022845	B4GALT2	UDP-Gal:betaGlcNAc beta 1,4- galactosyltransferase, polypeptide 2	chr1	+	Multiple_Complex	43978943	43991171
TC0100008083.hg.1	4.31	3.74	0.36		F	F	1.49	0.2842	0.8490	F	saboy.aAug10-unspliced	saboy	Transcript Identified by AceView	chr1	+	Coding	43982247	43982894
TC0100008084.hg.1	7.41	7.31	0.4		T	T	1.07	0.8601	0.9872	T	NM_152499; ENST00000372318; ENST00000460543; ENST00000463846; ENST00000466180; ENST00000472562; ENST00000479055; ENST00000485811; ENST00000486064; ENST00000486504; ENST00000490064; ENST00000490563; BC033868; OTTHUMT00000022865; OTTHUMT00000022866; OTTHUMT00000022867; OTTHUMT00000022868; OTTHUMT00000022869; OTTHUMT00000022870; OTTHUMT00000022871; OTTHUMT00000022872; OTTHUMT00000022873; OTTHUMT0000…	CCDC24	coiled-coil domain containing 24	chr1	+	Multiple_Complex	43991359	43996528
TC0100008085.hg.1	5.41	4.49	0.41		F	F	1.9	0.1577	0.7448	F				chr1	+	NonCoding	43997654	44003471
TC0100008086.hg.1	5.05	5.16	0.85		T	F	-1.08	0.6086	0.9529	F	smeepobu.aAug10-unspliced	smeepobu	Transcript Identified by AceView	chr1	+	Coding	44024488	44025015
TC0100008088.hg.1	5.59	5.75	0.17		T	T	-1.12	0.8168	0.9833	T	NM_173484; ENST00000372299; ENST00000476802; BC049844; OTTHUMT00000026646; OTTHUMT00000026647	KLF17	Kruppel-like factor 17	chr1	+	Multiple_Complex	44118850	44135140
TC0100008089.hg.1	7.72	7	0.36		T	T	1.65	0.3271	0.8724	T	plylybo.aAug10-unspliced	plylybo	Transcript Identified by AceView	chr1	+	Coding	44122159	44122595
TC0100008090.hg.1	8.65	8.63	1.22		T	T	1.02	0.4751	0.9231	T	NM_001034023; NM_001034024; NM_019100; ENST00000315913; ENST00000361745; ENST00000372289; ENST00000372290; ENST00000436069; ENST00000437511; ENST00000440641; ENST00000446292; ENST00000463950; ENST00000471829; ENST00000475794; ENST00000483741; ENST00000487922; ENST00000488433; ENST00000494092; BC002855; BC008053; OTTHUMT00000020025; OTTHUMT00000020026; OTTHUMT00000020027; OTTHUMT00000020028; OTTHU…	DMAP1	DNA methyltransferase 1 associated protein 1	chr1	+	Multiple_Complex	44213453	44220681
TC0100008091.hg.1	6.91	6.68	0.38		T	T	1.18	0.9012	0.9917	T	dowabo.aAug10-unspliced	dowabo	Transcript Identified by AceView	chr1	+	Coding	44318622	44319201
TC0100008092.hg.1	4.6	4.05	0.23		F	F	1.46	0.1995	0.7875	F				chr1	+	NonCoding	44380720	44398208
TC0100008093.hg.1	4.66	5.82	0.51		F	F	-2.24	0.0770	0.6081	F	uc057fuc.1	RNU6-369P	RNA, U6 small nuclear 369, pseudogene [Source:HGNC Symbol;Acc:HGNC:47332]	chr1	+	Small_RNA	44390722	44390823
TC0100008094.hg.1	13.69	13.26	0.14		T	T	1.34	0.4768	0.9235	T	NM_018150; ENST00000335497; ENST00000355387; ENST00000361799; ENST00000372247; ENST00000440132; ENST00000453863; ENST00000470498; ENST00000471494; ENST00000474064; ENST00000474394; ENST00000474956; ENST00000475378; ENST00000480686; ENST00000484745; ENST00000487332; ENST00000488865; ENST00000496262; ENST00000497469; BC034221; BC098266; BC098300; OTTHUMT00000020683; OTTHUMT00000021572; OTTHUMT00000…	RNF220	ring finger protein 220	chr1	+	Multiple_Complex	44405194	44651724
TC0100008095.hg.1	7.1	10.25	0.62		T	T	-8.93	0.0008	0.1142	T	skalybo.aAug10-unspliced	skalybo	Transcript Identified by AceView	chr1	+	Coding	44448996	44449672
TC0100008096.hg.1	5.41	6.82	1.32		F	T	-2.65	0.2973	0.8572	F	NR_049849; ENST00000581357	MIR5584	microRNA 5584	chr1	+	Precursor_microRNA	44545493	44545552
TC0100008097.hg.1	5.61	6.85	0.7		F	T	-2.36	0.0982	0.6555	F	skoylybo.aAug10-unspliced	skoylybo	Transcript Identified by AceView	chr1	+	Coding	44568316	44568980
TC0100008098.hg.1	4.66	4.74	0.21		F	F	-1.06	0.9376	0.9950	F	duparbu.aAug10-unspliced	duparbu	Transcript Identified by AceView	chr1	+	Coding	44591892	44592408
TC0100008099.hg.1	5.19	8.14	0.35		T	T	-7.72	0.0007	0.1107	T	deyparbu.aAug10-unspliced	deyparbu	Transcript Identified by AceView	chr1	+	Coding	44628129	44628834
TC0100008100.hg.1	6.64	6.68	0.17		T	T	-1.03	0.7794	0.9786	T	NM_001145636; ENST00000357508; ENST00000418644; ENST00000418779; ENST00000421398; ENST00000424484; ENST00000427321; ENST00000427336; ENST00000434068; ENST00000434520; ENST00000440383; ENST00000441519; ENST00000444525; ENST00000444751; ENST00000445071; ENST00000446792; ENST00000453711; ENST00000455805; ENST00000458657; ENST00000535358; ENST00000568406; BC026115; OTTHUMT00000021608; OTTHUMT00000021…	C1orf228	chromosome 1 open reading frame 228	chr1	+	Multiple_Complex	44674692	44725591
TC0100008101.hg.1	6.94	9.2	0.48		T	T	-4.78	0.0042	0.2040	T	NM_001297655; NM_001297656; NM_001297657; NM_006845; ENST00000372217; ENST00000372224; ENST00000423289; ENST00000452259; ENST00000455186; ENST00000472235; ENST00000480574; ENST00000493027; BC008764; BC014924; OTTHUMT00000023180; OTTHUMT00000023181; OTTHUMT00000023182; OTTHUMT00000023183; OTTHUMT00000023184; OTTHUMT00000023415; OTTHUMT00000023416; OTTHUMT00000090772	KIF2C	kinesin family member 2C	chr1	+	Multiple_Complex	44739818	44767767
TC0100008102.hg.1	6.84	6.09	0.97		T	T	1.69	0.8010	0.9816	T	hsa_circ_0006145	KIF2C	Jeck2013 ALT_DONOR, coding, INTERNAL, intronic best transcript NM_006845	chr1	+	NonCoding	44753255	44753690
TC0100008103.hg.1	15.77	14.52	0.6		T	T	2.38	0.0878	0.6335	T	NM_001012; NR_000015; NR_000024; NR_001456; NR_001457; ENST00000364043; ENST00000365161; ENST00000372209; ENST00000396651; ENST00000464658; ENST00000470475; ENST00000474582; ENST00000484599; ENST00000485390; ENST00000497035; ENST00000581525; ENST00000625943; BC070875; OTTHUMT00000023439; OTTHUMT00000023440; OTTHUMT00000023441; OTTHUMT00000023442; OTTHUMT00000023443; OTTHUMT00000023444; OTTHUMT000…	RPS8; SNORD55; SNORD46; SNORD38A; SNORD38B	ribosomal protein S8; small nucleolar RNA, C/D box 55; small nucleolar RNA, C/D box 46; small nucleolar RNA, C/D box 38A; small nucleolar RNA, C/D box 38B	chr1	+	Multiple_Complex	44775251	44778779
TC0100008104.hg.1	9.11	9.76	0.31		T	T	-1.56	0.2288	0.8124	T				chr1	+	NonCoding	44789583	44791950
TC0100008105.hg.1	9.34	8.41	1.22		T	T	1.91	0.8053	0.9821	T	NM_004073; ENST00000372201; ENST00000461358; ENST00000461769; ENST00000465443; ENST00000476731; ENST00000492398; ENST00000493100; BC013899; OTTHUMT00000023429; OTTHUMT00000023430; OTTHUMT00000023431; OTTHUMT00000023432; OTTHUMT00000023433; OTTHUMT00000090770; OTTHUMT00000090771	PLK3	polo-like kinase 3	chr1	+	Multiple_Complex	44800225	44805995
TC0100008106.hg.1	5.91	5.41	0.35		T	T	1.41	0.5695	0.9444	T	NM_001136537; ENST00000409335; ENST00000439563; ENST00000450269; ENST00000464114; ENST00000475105; ENST00000482715; ENST00000485668; ENST00000489976; ENST00000495433; OTTHUMT00000023435; OTTHUMT00000023436; OTTHUMT00000023437; OTTHUMT00000023438; OTTHUMT00000331101; OTTHUMT00000331102; OTTHUMT00000331103; OTTHUMT00000371448; uc010ole.1	BTBD19	BTB (POZ) domain containing 19	chr1	+	Multiple_Complex	44808482	44815585
TC0100008107.hg.1	9.41	9.84	1.09		T	T	-1.35	0.2396	0.8196	T				chr1	+	NonCoding	44816833	44817773
TC0100008108.hg.1	5.58	6.1	0.41		F	T	-1.43	0.3539	0.8844	F				chr1	+	NonCoding	44820486	44822028
TC0100008109.hg.1	2.93	3.17	0.19		F	F	-1.18	0.7879	0.9799	F	goyparbu.aAug10-unspliced	goyparbu	Transcript Identified by AceView	chr1	+	Coding	44843936	44844396
TC0100008110.hg.1	7.32	7.82	0.52		T	T	-1.41	0.6952	0.9671	T				chr1	+	NonCoding	44849750	44850851
TC0100008111.hg.1	4.8	4.67	0.68		F	F	1.1	0.8248	0.9838	F	uc057fxd.1	RNA5SP47	5S ribosomal pseudogene 47 [Source:HGNC Symbol;Acc:HGNC:42823]	chr1	+	Ribosomal	44932323	44932431
TC0100008112.hg.1	8.59	8.16	0.34		T	T	1.35	0.4209	0.9070	T	ENST00000428976	CCNB1IP1P1	cyclin B1 interacting protein 1 pseudogene 1 [Source:HGNC Symbol;Acc:HGNC:37693]	chr1	+	Pseudogene	44958557	44959395
TC0100008113.hg.1	5.98	5.12	0.6		F	F	1.82	0.4094	0.9037	F				chr1	+	NonCoding	44986752	44992476
TC0100008114.hg.1	12.55	10.65	1.47		T	T	3.75	0.3410	0.8779	T	NM_000374; NR_036510; ENST00000246337; ENST00000428106; ENST00000434478; ENST00000460334; ENST00000460906; ENST00000461035; ENST00000462688; ENST00000463092; ENST00000465678; ENST00000466193; ENST00000469548; ENST00000472254; ENST00000473012; ENST00000478467; ENST00000486699; ENST00000490385; ENST00000491300; ENST00000491773; ENST00000494399; ENST00000496439; BC001778; OTTHUMT00000024803; OTTHUMT…	UROD	uroporphyrinogen decarboxylase	chr1	+	Multiple_Complex	45012133	45015669
TC0100008115.hg.1	7.9	9.13	0.34		T	T	-2.34	0.0466	0.5164	T	doywabo.aAug10-unspliced	doywabo	Transcript Identified by AceView	chr1	+	Coding	45083857	45084201
TC0100008116.hg.1	4.48	3.66	0.83		T	F	1.76	0.1889	0.7769	F				chr1	+	NonCoding	45206732	45217871
TC0100008117.hg.1	4.81	5.61	0.15		F	T	-1.74	0.1462	0.7309	F	neymarbu.aAug10-unspliced	neymarbu	Transcript Identified by AceView	chr1	+	Coding	45224516	45224926
TC0100008118.hg.1	6.29	5.72	0.18		T	T	1.49	0.2815	0.8474	T	NR_024270; ENST00000626198	LINC01144	long intergenic non-protein coding RNA 1144	chr1	+	NonCoding	45303910	45305619
TC0100008119.hg.1	6.91	7.17	0.31		T	T	-1.19	0.6283	0.9570	T				chr1	+	NonCoding	45315837	45322748
TC0100008120.hg.1	4.16	4.29	0.25		F	F	-1.1	0.5896	0.9496	F	NM_032756; ENST00000334815; BC007293; OTTHUMT00000020527	HPDL	4-hydroxyphenylpyruvate dioxygenase-like	chr1	+	Coding	45326873	45328674
TC0100008121.hg.1	9.61	9.32	0.68		T	T	1.22	0.8752	0.9885	T	NM_025077; ENST00000372090; ENST00000460057; ENST00000471337; ENST00000477731; ENST00000495703; BC009364; OTTHUMT00000020517; OTTHUMT00000020518; OTTHUMT00000020519; OTTHUMT00000020520; OTTHUMT00000020521	TOE1	target of EGR1, member 1 (nuclear)	chr1	+	Multiple_Complex	45339670	45343978
TC0100008122.hg.1	10.88	9.92	0.1		T	T	1.95	0.0752	0.6038	T	ENST00000435399	RP11-291L19.1		chr1	+	Multiple_Complex	45415020	45415344
TC0100008123.hg.1	7.06	7.4	0.63		T	T	-1.26	0.5798	0.9474	T				chr1	+	NonCoding	45489706	45490890
TC0100008124.hg.1	8.87	8.74	0.93		T	T	1.09	0.8473	0.9861	T	NM_015506; ENST00000401061; ENST00000477188; ENST00000616135; BC006122; OTTHUMT00000020864; OTTHUMT00000020867	MMACHC	methylmalonic aciduria (cobalamin deficiency) cblC type, with homocystinuria	chr1	+	Multiple_Complex	45500053	45513382
TC0100008125.hg.1	7.75	8.33	0.62		T	T	-1.49	0.7237	0.9710	T	ENST00000446155	HMGB1P48	high mobility group box 1 pseudogene 48 [Source:HGNC Symbol;Acc:HGNC:39281]	chr1	+	Multiple_Complex	45530927	45532139
TC0100008126.hg.1	11.35	10.63	1.12		T	T	1.65	0.9240	0.9939	T	NM_001202413; NM_001202414; NM_006066; NM_153326; ENST00000351829; ENST00000372070; ENST00000434299; ENST00000471651; ENST00000473038; ENST00000475919; ENST00000475985; ENST00000476957; ENST00000481885; ENST00000487654; ENST00000495913; ENST00000496999; ENST00000497973; ENST00000621846; BC000670; BC005394; OTTHUMT00000020851; OTTHUMT00000020852; OTTHUMT00000020853; OTTHUMT00000020854; OTTHUMT0000…	AKR1A1	aldo-keto reductase family 1, member A1 (aldehyde reductase)	chr1	+	Multiple_Complex	45550543	45570051
TC0100008127.hg.1	10.15	10.84	0.42		T	T	-1.62	0.1204	0.6910	T	NM_001195193; NM_002482; NM_152298; ENST00000350030; ENST00000351223; ENST00000372052; ENST00000437362; ENST00000437901; ENST00000453748; ENST00000464190; ENST00000470768; ENST00000472408; ENST00000481782; ENST00000525515; ENST00000527359; ENST00000527470; ENST00000527932; ENST00000528084; ENST00000528238; ENST00000529333; ENST00000530073; ENST00000530840; ENST00000531532; ENST00000531612; ENST00…	NASP	nuclear autoantigenic sperm protein (histone-binding)	chr1	+	Multiple_Complex	45583846	45618906
TC0100008128.hg.1	6.64	8.65	0.21		T	T	-4.04	0.0042	0.2040	T	porparbu.aAug10-unspliced	porparbu	Transcript Identified by AceView	chr1	+	Coding	45592055	45592543
TC0100008129.hg.1	5.49	5.7	0.37		F	T	-1.16	0.9875	0.9987	F	hsa_circ_0092340	NASP	Zhang2013 ALT_ACCEPTOR, ALT_DONOR, coding, INTERNAL, intronic best transcript NM_002482	chr1	+	NonCoding	45613509	45613828
TC0100008130.hg.1	4.29	4.58	0.21		F	F	-1.23	0.6167	0.9549	F	hsa_circ_0092293	NASP	Zhang2013 ALT_DONOR, coding, INTERNAL, intronic best transcript NM_002482	chr1	+	NonCoding	45617592	45617791
TC0100008131.hg.1	4.15	5	0.7		F	T	-1.8	0.2934	0.8545	F				chr1	+	NonCoding	45623475	45624894
TC0100008132.hg.1	11.96	12.21	0.53		T	T	-1.19	0.3593	0.8860	T	NM_016486; ENST00000372025; ENST00000496366; BC013608; BC034147; BC039718; BC046130; BC064539; BC073836; BC121117; BC133692; OTTHUMT00000098390; OTTHUMT00000098391	TMEM69	transmembrane protein 69	chr1	+	Multiple_Complex	45687214	45694443
TC0100008133.hg.1	7.25	8.41	0.28		T	T	-2.24	0.0330	0.4521	T	wurobo.aAug10	wurobo	Transcript Identified by AceView	chr1	+	Unassigned	45694689	45695990
TC0100008134.hg.1	4.83	4.19	0.53		F	T	1.56	0.5800	0.9474	F				chr1	+	NonCoding	45697058	45699395
TC0100008135.hg.1	5.37	4.62	0.53		T	F	1.67	0.2591	0.8343	F	syfarbu.aAug10	syfarbu	Transcript Identified by AceView	chr1	+	Unassigned	45724882	45727897
TC0100008136.hg.1	5.62	5.35	0.19		F	F	1.21	0.5094	0.9316	F				chr1	+	NonCoding	45749412	45750800
TC0100008137.hg.1	7.4	8.06	0.41		T	T	-1.58	0.2464	0.8242	T				chr1	+	NonCoding	45751010	45754623
TC0100008138.hg.1	9.11	8.88	0.15		T	T	1.17	0.5208	0.9338	T	ENST00000463059	RP11-630I5.1		chr1	+	Pseudogene	45781277	45781957
TC0100008139.hg.1	9.66	9.48	1.08		T	T	1.13	0.8579	0.9868	T	NM_015112; ENST00000361297; ENST00000372008; ENST00000372009; ENST00000467367; ENST00000470809; ENST00000477968; ENST00000482881; ENST00000488619; ENST00000492813; ENST00000498668; BC065499; OTTHUMT00000021977; OTTHUMT00000021982; OTTHUMT00000021983; OTTHUMT00000021984; OTTHUMT00000021985; OTTHUMT00000021986; OTTHUMT00000021987; OTTHUMT00000021988; OTTHUMT00000472429; uc001cov.3	MAST2	microtubule associated serine/threonine kinase 2	chr1	+	Multiple_Complex	45786987	46036124
TC0100008140.hg.1	8.15	9.66	0.46		T	T	-2.85	0.0296	0.4341	T	veyparbu.aAug10-unspliced	veyparbu	Transcript Identified by AceView	chr1	+	Coding	46009071	46009493
TC0100008141.hg.1	5.58	5.67	0.83		T	T	-1.06	0.7672	0.9770	T	momybo.aAug10-unspliced	momybo	Transcript Identified by AceView	chr1	+	Coding	46017676	46018234
TC0100008142.hg.1	6.85	6.11	0.57		T	T	1.67	0.5025	0.9295	T	ENST00000450004.1; OTTHUMT00000022172; uc057gcl.1	RP4-533D7.4	novel transcript	chr1	+	NonCoding	46046818	46048368
TC0100008143.hg.1	5.09	5.1	0.42		T	T	-1	0.8168	0.9833	T	ENST00000426289	RP4-533D7.3		chr1	+	Multiple_Complex	46104950	46105175
TC0100008144.hg.1	5.8	5.59	0.94		F	F	1.16	0.9180	0.9932	F	NR_125987; ENST00000452785; ENST00000452785.2; OTTHUMT00000022173; uc057gco.1	LOC101929626; RP4-533D7.5	uncharacterized LOC101929626; novel transcript	chr1	+	NonCoding	46133371	46139081
TC0100008145.hg.1	6.98	6.46	0.42		T	T	1.43	0.3363	0.8759	T	NM_005727; ENST00000372003; ENST00000464786; ENST00000469330; ENST00000470318; ENST00000472170; ENST00000475163; ENST00000482143; ENST00000482928; ENST00000498443; BC007290; BC013404; OTTHUMT00000020135; OTTHUMT00000020136; OTTHUMT00000020137; OTTHUMT00000020138; OTTHUMT00000020139; OTTHUMT00000020141; OTTHUMT00000020142; OTTHUMT00000020143; OTTHUMT00000020144	TSPAN1	tetraspanin 1	chr1	+	Multiple_Complex	46175073	46185962
TC0100008146.hg.1	7.69	8.08	0.35		T	T	-1.31	0.4993	0.9290	T	NM_001013615; ENST00000371980; BC034422; OTTHUMT00000020154	LURAP1	leucine rich adaptor protein 1	chr1	+	Multiple_Complex	46203334	46221261
TC0100008147.hg.1	11.05	11.29	0.05		T	T	-1.18	0.6240	0.9564	T				chr1	+	NonCoding	46228410	46255062
TC0100008148.hg.1	6.54	6.17	0.1		T	T	1.29	0.4757	0.9233	T				chr1	+	NonCoding	46236632	46239818
TC0100008149.hg.1	5.43	5.57	0.1		T	T	-1.1	0.6860	0.9660	T				chr1	+	NonCoding	46246304	46247361
TC0100008150.hg.1	5.82	5.6	0.23		T	T	1.16	0.6417	0.9591	T	NM_001142548; NM_003579; ENST00000371975; ENST00000442598; ENST00000459678; ENST00000463715; ENST00000469835; ENST00000472889; ENST00000473251; ENST00000476687; ENST00000487700; ENST00000488942; ENST00000493032; ENST00000493985; BC121059; BC121060; OTTHUMT00000021272; OTTHUMT00000021273; OTTHUMT00000021274; OTTHUMT00000021275; OTTHUMT00000021276; OTTHUMT00000021277; OTTHUMT00000021278; OTTHUMT000…	RAD54L	RAD54-like (S. cerevisiae)	chr1	+	Multiple_Complex	46247688	46278473
TC0100008151.hg.1	4.96	5.68	0.84		T	T	-1.65	0.7418	0.9739	T	RAD54L.iAug10-unspliced	RAD54L	Transcript Identified by AceView, Entrez Gene ID(s) 8438	chr1	+	Coding	46280773	46283022
TC0100008152.hg.1	11.77	10.42	0.78		T	T	2.55	0.2195	0.8050	T	NM_001297565; NM_001297566; NM_006004; ENST00000311672; ENST00000460947; ENST00000486951; ENST00000489056; ENST00000496387; BC001426; BC001934; BC015177; BC093060; BC107703; OTTHUMT00000021451; OTTHUMT00000021452; OTTHUMT00000021453; OTTHUMT00000021454; OTTHUMT00000091329	UQCRH	ubiquinol-cytochrome c reductase hinge protein	chr1	+	Multiple_Complex	46303613	46316777
TC0100008153.hg.1	6.85	7.2	0.54		T	T	-1.27	0.5648	0.9440	T	guwybo.aAug10-unspliced	guwybo	Transcript Identified by AceView	chr1	+	Coding	46307002	46307925
TC0100008154.hg.1	5.2	6.13	0.29		T	T	-1.91	0.1379	0.7195	T	rawmybo.aAug10-unspliced	rawmybo	Transcript Identified by AceView	chr1	+	Coding	46313906	46314369
TC0100008155.hg.1	5.19	5.15	0.44		F	F	1.03	0.9039	0.9921	F				chr1	+	NonCoding	46325372	46332241
TC0100008156.hg.1	11.41	11.21	0.82		T	T	1.15	0.9283	0.9941	T	NM_001256127; NM_001256128; NM_199044; NR_045789; NR_045790; NR_045791; ENST00000307089; ENST00000469918; ENST00000472157; ENST00000474844; ENST00000475281; ENST00000486270; ENST00000495427; ENST00000498008; ENST00000537428; BC014441; OTTHUMT00000021427; OTTHUMT00000021429; OTTHUMT00000021430; OTTHUMT00000021431; OTTHUMT00000021432; OTTHUMT00000021433; OTTHUMT00000021434; OTTHUMT00000021435; OTTH…	NSUN4	NOP2/Sun domain family, member 4	chr1	+	Multiple_Complex	46340177	46365152
TC0100008157.hg.1	5.28	6.09	0.3		T	T	-1.75	0.2415	0.8205	T	ENST00000457027	RP4-603I14.3		chr1	+	Multiple_Complex	46370586	46370955
TC0100008158.hg.1	5.87	5.13	0.23		T	T	1.67	0.1653	0.7536	T	NM_001441; ENST00000243167; ENST00000468718; ENST00000484697; ENST00000489366; ENST00000493636; ENST00000493735; BC093632; BC110404; BC111941; OTTHUMT00000021443; OTTHUMT00000021444; OTTHUMT00000021445; OTTHUMT00000021446; OTTHUMT00000021447; OTTHUMT00000021448	FAAH	fatty acid amide hydrolase	chr1	+	Multiple_Complex	46394265	46413848
TC0100008159.hg.1	3.81	4.09	0.78		T	T	-1.22	0.8156	0.9832	T	loymawbu.aAug10-unspliced	loymawbu	Transcript Identified by AceView	chr1	+	Coding	46424395	46425649
TC0100008160.hg.1	5.76	5.24	0.61		T	T	1.44	0.3967	0.8999	T	NR_045483	FAAHP1	fatty acid amide hydrolase pseudogene 1	chr1	+	Multiple_Complex	46432129	46445702
TC0100008161.hg.1	4.94	5.37	0.14		F	T	-1.35	0.3947	0.8998	F	ENST00000455247.1; OTTHUMT00000021917; uc057geq.1	LINC00505; RP5-1109J22.3	long intergenic non-protein coding RNA 505 [Source:HGNC Symbol;Acc:HGNC:43556]; putative novel transcript	chr1	+	NonCoding	46455823	46482475
TC0100008162.hg.1	7.63	7.51	0.89		T	T	1.09	0.9781	0.9975	T	sawmybo.aAug10-unspliced	sawmybo	Transcript Identified by AceView	chr1	+	Coding	46465953	46466425
TC0100008163.hg.1	5.98	5.15	0.27		T	T	1.77	0.2125	0.7993	T	NM_147192; NM_172225; ENST00000360032; ENST00000371956; OTTHUMT00000021895	DMBX1	diencephalon/mesencephalon homeobox 1	chr1	+	Coding	46506996	46514226
TC0100008164.hg.1	4.72	5.29	0.23		F	F	-1.49	0.3836	0.8954	F				chr1	+	NonCoding	46525276	46526593
TC0100008165.hg.1	5.27	4.69	0.2		T	T	1.5	0.2996	0.8586	T				chr1	+	NonCoding	46530862	46540215
TC0100008166.hg.1	5.44	5.56	0.43		T	T	-1.09	0.8156	0.9832	T	NR_038403; ENST00000602433; uc021onb.1	MKNK1-AS1	MKNK1 antisense RNA 1	chr1	+	NonCoding	46538696	46570255
TC0100008167.hg.1	4.64	4.69	0.16		F	F	-1.04	0.9348	0.9947	F	terpla.aAug10-unspliced	terpla	Transcript Identified by AceView	chr1	+	Unassigned	46589162	46590557
TC0100008168.hg.1	4.86	5.05	0.43		T	T	-1.15	0.6627	0.9624	T				chr1	+	NonCoding	46604746	46605568
TC0100008169.hg.1	5.33	4.5	0.59		F	F	1.77	0.1447	0.7287	F	weeby.aAug10-unspliced	weeby	Transcript Identified by AceView	chr1	+	Coding	46616519	46617354
TC0100008170.hg.1	4.86	5.05	0.58		T	T	-1.14	0.8037	0.9820	T	NM_001145474; NM_001300863; NM_001300864; ENST00000334122; ENST00000415500; ENST00000564071; ENST00000564373; BC144026; BC144027; OTTHUMT00000021929; OTTHUMT00000021930; OTTHUMT00000430542; OTTHUMT00000430543	TEX38	testis expressed 38	chr1	+	Coding	46668855	46673594
TC0100008171.hg.1	5.45	5.05	0.75		T	F	1.32	0.5303	0.9358	F	NR_038827; NR_038828; ENST00000418985; ENST00000442839	EFCAB14-AS1	EFCAB14 antisense RNA 1	chr1	+	NonCoding	46674036	46692098
TC0100008172.hg.1	3.82	3.54	0.25		F	F	1.22	0.5620	0.9432	F	ENST00000419949	RP11-8J9.5		chr1	+	Multiple_Complex	46742329	46743133
TC0100008174.hg.1	8.03	9.95	0.59		T	T	-3.78	0.0148	0.3312	T	pumawbu.aAug10-unspliced	pumawbu	Transcript Identified by AceView	chr1	+	Coding	46848291	46848983
TC0100008175.hg.1	4.04	6.03	0.77		F	T	-3.95	0.0555	0.5470	F				chr1	+	NonCoding	46859807	46869882
TC0100008176.hg.1	5.61	5.95	0.58		F	T	-1.27	0.2871	0.8502	F	poymawbu.aAug10-unspliced	poymawbu	Transcript Identified by AceView	chr1	+	Coding	46870230	46871092
TC0100008177.hg.1	8.8	10.52	0.36		T	T	-3.3	0.0216	0.3833	T	ramawbu.aAug10-unspliced	ramawbu	Transcript Identified by AceView	chr1	+	Coding	46880089	46880856
TC0100008178.hg.1	3.72	3.9	0.36		T	T	-1.13	0.9607	0.9959	T	ENST00000437364	RP11-346M5.1		chr1	+	Pseudogene	46891639	46892830
TC0100008179.hg.1	5.35	4.95	1.3		F	F	1.32	0.7239	0.9710	F				chr1	+	NonCoding	46911495	46912139
TC0100008180.hg.1	6.11	7.85	0.53		T	T	-3.34	0.0092	0.2745	T	romawbu.aAug10-unspliced	romawbu	Transcript Identified by AceView	chr1	+	Coding	46943357	46943951
TC0100008181.hg.1	6.07	6.07	0.25		F	T	1	0.9336	0.9945	F				chr1	+	NonCoding	46951837	46952744
TC0100008182.hg.1	6.7	5.38	0.74		T	F	2.5	0.1648	0.7532	F	NM_178033; ENST00000371901; ENST00000466294; BC028102; OTTHUMT00000022017; OTTHUMT00000022018; uc001cqt.3	CYP4X1	cytochrome P450, family 4, subfamily X, polypeptide 1	chr1	+	Multiple_Complex	47023568	47050751
TC0100008183.hg.1	5.68	5.9	0.54		T	T	-1.16	0.8777	0.9889	T	NM_178134; ENST00000334194; ENST00000471598; OTTHUMT00000022020; OTTHUMT00000022021	CYP4Z1	cytochrome P450, family 4, subfamily Z, polypeptide 1	chr1	+	Multiple_Complex	47067488	47118320
TC0100008184.hg.1	5.31	5.86	0.33		T	T	-1.47	0.2383	0.8189	T				chr1	+	NonCoding	47074824	47075035
TC0100008185.hg.1	5.49	5.85	0.39		T	T	-1.29	0.2991	0.8581	T	NM_001010969; NM_001308102; BC142607; BC142690; BC148248; OTTHUMT00000021635; OTTHUMT00000021636; OTTHUMT00000021637; OTTHUMT00000091331; OTTHUMT00000091332	CYP4A22	cytochrome P450, family 4, subfamily A, polypeptide 22	chr1	+	Multiple_Complex	47137425	47149741
TC0100008186.hg.1	4.08	4.4	0.75		F	F	-1.25	0.8751	0.9885	F	NR_047498; ENST00000429328	LINC00853	long intergenic non-protein coding RNA 853	chr1	+	NonCoding	47178548	47180373
TC0100008187.hg.1	5.54	5.85	0.53		T	T	-1.24	0.9911	0.9991	T				chr1	+	NonCoding	47191795	47201079
TC0100008188.hg.1	6.14	6.24	0.38		T	T	-1.07	0.9338	0.9945	T	ENST00000422216.1; OTTHUMT00000021634; uc057ghn.1	RP1-18D14.7	novel transcript	chr1	+	NonCoding	47225797	47230750
TC0100008189.hg.1	5.36	4.85	0.77		F	F	1.43	0.8276	0.9841	F				chr1	+	NonCoding	47330144	47330893
TC0100008190.hg.1	13.55	12.48	0.29		T	T	2.09	0.0736	0.5981	T	NM_001136140; NM_016308; NR_046394; NR_046395; ENST00000371870; ENST00000371871; ENST00000371873; ENST00000450808; ENST00000471289; BC014961; OTTHUMT00000021646; OTTHUMT00000021647; OTTHUMT00000021826; OTTHUMT00000100397; OTTHUMT00000387233; uc001cri.3	CMPK1	cytidine monophosphate (UMP-CMP) kinase 1, cytosolic	chr1	+	Multiple_Complex	47333797	47378839
TC0100008191.hg.1	6.05	7.77	0.39		F	T	-3.29	0.0124	0.3111	F	snarparbu.aAug10-unspliced	snarparbu	Transcript Identified by AceView	chr1	+	Multiple_Complex	47381090	47387065
TC0100008192.hg.1	7.94	8.4	0.65		T	T	-1.37	0.5339	0.9367	T				chr1	+	NonCoding	47382479	47382778
TC0100008193.hg.1	6.49	6.71	0.2		T	T	-1.17	0.6312	0.9573	T	NM_012186; ENST00000335071; OTTHUMT00000021836; uc001crk.3	FOXE3	forkhead box E3	chr1	+	Coding	47416072	47418052
TC0100008194.hg.1	4.71	4.03	0.65		T	F	1.6	0.1566	0.7426	F	NM_004474; ENST00000334793; OTTHUMT00000021831; uc001crm.3	FOXD2	forkhead box D2	chr1	+	Coding	47436017	47440691
TC0100008195.hg.1	4.25	4.65	0.75		F	F	-1.32	0.9617	0.9959	F				chr1	+	NonCoding	47461050	47475970
TC0100008196.hg.1	5.65	7.12	0.65		F	T	-2.78	0.1170	0.6855	F	uc057gia.1	AL356458.1		chr1	+	Precursor_microRNA	47502504	47502639
TC0100008197.hg.1	4.75	4.43	0.76		T	T	1.24	0.4800	0.9244	T	susuyo.aAug10	susuyo	Transcript Identified by AceView	chr1	+	NonCoding	47524011	47543943
TC0100008198.hg.1	6.96	6.69	0.79		T	T	1.21	0.6370	0.9579	T	ENST00000427294	ATP6V0E1P4	ATPase, H+ transporting, lysosomal 9kDa, V0 subunit e1 pseudogene 4 [Source:HGNC Symbol;Acc:HGNC:41938]	chr1	+	Multiple_Complex	47550196	47550753
TC0100008199.hg.1	6.04	6.55	0.21		T	T	-1.42	0.2699	0.8409	T				chr1	+	NonCoding	47552182	47555225
TC0100008200.hg.1	9.41	9.81	0.53		T	T	-1.32	0.5040	0.9303	T				chr1	+	NonCoding	47558819	47586747
TC0100008201.hg.1	7.66	7.77	0.7		T	T	-1.08	0.8922	0.9909	T				chr1	+	NonCoding	47590653	47592824
TC0100008202.hg.1	4.17	4.13	0.51		F	F	1.03	0.5811	0.9477	F				chr1	+	NonCoding	47685127	47687556
TC0100008203.hg.1	5.27	4.86	0.34		F	F	1.33	0.6769	0.9645	F	ENST00000454285.1; OTTHUMT00000021838; uc057gic.1	RP11-543D5.1	novel transcript	chr1	+	NonCoding	47688463	47703441
TC0100008204.hg.1	6.16	5.28	0.34		T	F	1.83	0.1228	0.6950	F				chr1	+	NonCoding	47730553	47736931
TC0100008205.hg.1	4.97	4.68	0.56		F	F	1.22	0.6718	0.9637	F				chr1	+	NonCoding	47760577	47766072
TC0100008206.hg.1	4.29	4.2	0.08		T	T	1.06	0.7822	0.9792	T	ENST00000445070.1; OTTHUMT00000021843; uc057gif.1	RP11-330M19.1	novel transcript	chr1	+	NonCoding	47818066	47820237
TC0100008207.hg.1	5.75	5.47	0.36		T	T	1.21	0.5689	0.9444	T				chr1	+	NonCoding	47826132	47839788
TC0100008208.hg.1	5.21	5.34	1.14		T	T	-1.09	0.6284	0.9570	T				chr1	+	NonCoding	47978552	47979430
TC0100008209.hg.1	6.41	6.7	0.35		T	T	-1.22	0.7089	0.9691	T	swerparbu.aAug10-unspliced	swerparbu	Transcript Identified by AceView	chr1	+	Coding	47989957	47990497
TC0100008210.hg.1	4.53	5.16	0.42		T	T	-1.55	0.4874	0.9262	T	ENST00000439795.1; ENST00000456803.1; OTTHUMT00000021833; OTTHUMT00000021834; uc057gig.1; uc057gih.1	RP4-683M8.2	novel transcript	chr1	+	NonCoding	48053544	48067201
TC0100008211.hg.1	6.53	6.47	0.48		T	T	1.04	0.8818	0.9895	T				chr1	+	NonCoding	48083953	48142222
TC0100008212.hg.1	6.98	6.39	0.18		T	T	1.51	0.2508	0.8270	T	ENST00000414953	CYP46A4P	cytochrome P450 family 46 subfamily A member 4, pseudogene [Source:HGNC Symbol;Acc:HGNC:42349]	chr1	+	Multiple_Complex	48089368	48089634
TC0100008213.hg.1	7.87	7.73	0.54		T	T	1.1	0.4565	0.9191	T	uc057gij.1	AL356289.1	HCG1780467; PRO0529; Uncharacterized protein [Source:UniProtKB/TrEMBL;Acc:Q9UI23]	chr1	+	Coding	48102068	48104707
TC0100008214.hg.1	5.76	5.83	0.1		T	T	-1.05	0.8952	0.9911	T	ENST00000431986.1; OTTHUMT00000021839; uc057gik.1	RP5-1024N4.2	novel transcript	chr1	+	NonCoding	48205965	48206843
TC0100008215.hg.1	6.72	7.72	0.43		T	T	-2	0.1061	0.6686	T				chr1	+	NonCoding	48210025	48213409
TC0100008216.hg.1	4.8	4.31	0.34		F	F	1.4	0.4210	0.9070	F	NM_001011547; NM_001135181; ENST00000236495; ENST00000425816; ENST00000438567; ENST00000441260; ENST00000471020; ENST00000493837; ENST00000525901; ENST00000527929; ENST00000532322; ENST00000533824; BC104857; BC104863; BC143570; BC143572; OTTHUMT00000021841; OTTHUMT00000022059; OTTHUMT00000022060; OTTHUMT00000022061; OTTHUMT00000346643; OTTHUMT00000346644; OTTHUMT00000383548; OTTHUMT00000383549; O…	SLC5A9	solute carrier family 5 (sodium/sugar cotransporter), member 9	chr1	+	Multiple_Complex	48222685	48248644
TC0100008217.hg.1	5.52	7.37	0.19		T	T	-3.59	0.0062	0.2386	T				chr1	+	NonCoding	48259345	48265144
TC0100008218.hg.1	3.07	4.2	0.06		F	F	-2.19	0.0495	0.5273	F				chr1	+	NonCoding	48266844	48269426
TC0100008219.hg.1	7.2	6.72	0.7		T	T	1.4	0.9051	0.9922	T				chr1	+	NonCoding	48274779	48277651
TC0100008220.hg.1	4.69	4.16	0.53		F	F	1.45	0.4226	0.9078	F				chr1	+	NonCoding	48292522	48294659
TC0100008221.hg.1	4.27	4.8	0.44		F	F	-1.44	0.6210	0.9560	F	uc057giy.1	RNU6-723P	RNA, U6 small nuclear 723, pseudogene [Source:HGNC Symbol;Acc:HGNC:47686]	chr1	+	Small_RNA	48344209	48344315
TC0100008222.hg.1	11.72	12.74	0.51		T	T	-2.03	0.0990	0.6571	T	ENST00000412769	RP11-329A14.1		chr1	+	Multiple_Complex	48435967	48437223
TC0100008223.hg.1	4.1	4.49	0.33		F	T	-1.31	0.7042	0.9682	F	uc057gje.1	RNU4-61P	RNA, U4 small nuclear 61, pseudogene [Source:HGNC Symbol;Acc:HGNC:46997]	chr1	+	Small_RNA	48447936	48448042
TC0100008224.hg.1	5.29	5.42	0.56		T	T	-1.09	0.9209	0.9935	T				chr1	+	NonCoding	48470702	48482723
TC0100008225.hg.1	5.4	5.59	0.49		F	F	-1.14	0.7666	0.9770	F	fapawbu.aAug10-unspliced	fapawbu	Transcript Identified by AceView	chr1	+	Coding	48493353	48495068
TC0100008226.hg.1	5.39	5.84	0.71		F	T	-1.37	0.5030	0.9298	F				chr1	+	NonCoding	48534718	48558152
TC0100008227.hg.1	5.24	6.02	1.95		T	T	-1.71	0.8042	0.9820	T				chr1	+	NonCoding	48652730	48656808
TC0100008228.hg.1	7.46	6.31	1.01		T	T	2.22	0.1584	0.7457	T				chr1	+	NonCoding	48687136	48694005
TC0100008229.hg.1	5.73	5.13	0.31		T	F	1.52	0.3015	0.8598	F	feepawbu.aAug10-unspliced	feepawbu	Transcript Identified by AceView	chr1	+	Coding	48692342	48692780
TC0100008230.hg.1	4.49	4.18	0.05		F	F	1.24	0.4845	0.9257	F				chr1	+	NonCoding	48926087	48936608
TC0100008231.hg.1	4.83	5.62	0.24		F	F	-1.72	0.1381	0.7196	F	geypawbu.aAug10-unspliced	geypawbu	Transcript Identified by AceView	chr1	+	Coding	48934469	48935178
TC0100008232.hg.1	3.86	4.62	1.24		T	T	-1.69	0.9585	0.9958	T				chr1	+	NonCoding	49012265	49014051
TC0100008233.hg.1	5.03	5.04	0.14		F	F	-1	0.9597	0.9959	F	ENST00000456002.1; OTTHUMT00000022328; uc057gjo.1	RP11-141A19.1	novel transcript	chr1	+	NonCoding	49048316	49187585
TC0100008234.hg.1	5.4	4.37	0.22		F	F	2.04	0.0695	0.5890	F				chr1	+	NonCoding	49151315	49151991
TC0100008235.hg.1	3.95	4.22	0.43		F	F	-1.21	0.4883	0.9263	F	NR_125988; ENST00000420071; ENST00000420071.1; OTTHUMT00000022330; uc057gjp.1	LOC101929721; RP11-141A19.2	uncharacterized LOC101929721; novel transcript	chr1	+	NonCoding	49257411	49269294
TC0100008236.hg.1	5.29	6.07	0.41		T	T	-1.71	0.3361	0.8758	T				chr1	+	NonCoding	49349798	49448656
TC0100008237.hg.1	4.53	3.34	0.23		F	F	2.28	0.0657	0.5780	F	kopawbu.aAug10-unspliced	kopawbu	Transcript Identified by AceView	chr1	+	Unassigned	49467381	49467851
TC0100008238.hg.1	6.25	5.17	1.08		T	T	2.1	0.2463	0.8242	T	plawmybo.aAug10	plawmybo	Transcript Identified by AceView	chr1	+	Unassigned	49677865	49690161
TC0100008239.hg.1	4.62	5.11	0.45		T	T	-1.41	0.6739	0.9640	T	ENST00000502859	ZNF859P	zinc finger protein 859, pseudogene [Source:HGNC Symbol;Acc:HGNC:34507]	chr1	+	Pseudogene	49841821	49846400
TC0100008240.hg.1	9.54	9.57	0.45		T	T	-1.02	0.8872	0.9902	T	uc057gjr.1	AL645730.1		chr1	+	Precursor_microRNA	49982215	49982295
TC0100008241.hg.1	5.68	5.09	0.14		T	F	1.5	0.2017	0.7897	F	ENST00000622945; OTTHUMT00000474334; uc057gjs.1	RP11-93G23.2	novel transcript	chr1	+	Unassigned	49994318	49996218
TC0100008242.hg.1	5.89	4.55	0.94		F	F	2.53	0.1111	0.6771	F	ENST00000438595	MTND2P29	mitochondrially encoded NADH:ubiquinone oxidoreductase core subunit 2 pseudogene 29 [Source:HGNC Symbol;Acc:HGNC:42130]	chr1	+	Multiple_Complex	50017092	50017503
TC0100008243.hg.1	6.93	5.21	1.04		T	F	3.28	0.2062	0.7936	F	NM_001144774; NM_001144775; NM_001144776; NM_001144777; NM_001294348; NM_021952; ENST00000357083; ENST00000371819; ENST00000371821; ENST00000371823; ENST00000371824; ENST00000371827; ENST00000448907; ENST00000463650; ENST00000474675; ENST00000492299; ENST00000494555; BC036071; OTTHUMT00000021709; OTTHUMT00000021710; OTTHUMT00000021711; OTTHUMT00000021712; OTTHUMT00000021713; OTTHUMT00000021714; O…	ELAVL4	ELAV like neuron-specific RNA binding protein 4	chr1	+	Multiple_Complex	50048014	50203786
TC0100008244.hg.1	5.67	5.88	0.38		T	T	-1.16	0.9332	0.9945	T	ENST00000456070	RP11-492I2.1		chr1	+	Multiple_Complex	50114937	50115282
TC0100008245.hg.1	5.24	4.6	0.78		T	T	1.55	0.3781	0.8932	T				chr1	+	NonCoding	50257657	50258204
TC0100008246.hg.1	5.66	5.75	0.14		T	T	-1.06	0.8593	0.9871	T				chr1	+	NonCoding	50306475	50307390
TC0100008247.hg.1	5.49	5.48	0.47		F	F	1	0.6298	0.9571	F				chr1	+	NonCoding	50321274	50325044
TC0100008248.hg.1	10.56	9.34	0.11		T	T	2.33	0.0292	0.4320	T	ENST00000423464	RP11-183G22.1		chr1	+	Pseudogene	50326131	50327007
TC0100008249.hg.1	5.17	4.62	0.87		T	F	1.46	0.4698	0.9222	F				chr1	+	NonCoding	50346880	50351761
TC0100008250.hg.1	4.84	4.04	0.5		F	F	1.74	0.2066	0.7939	F				chr1	+	NonCoding	50423647	50424770
TC0100008251.hg.1	4.75	5.26	0.6		F	F	-1.43	0.4991	0.9289	F				chr1	+	NonCoding	50436387	50439616
TC0100008252.hg.1	4.72	4.84	0.44		T	T	-1.09	0.8344	0.9851	T	ENST00000424664.1; OTTHUMT00000021804; uc057gkd.1	RP5-850O15.3	novel transcript	chr1	+	NonCoding	50461469	50471150
TC0100008253.hg.1	5.51	4.56	0.85		F	F	1.94	0.2027	0.7903	F				chr1	+	NonCoding	50579629	50610445
TC0100008254.hg.1	5.62	6.4	0.53		F	T	-1.71	0.2226	0.8072	F	ENST00000384465	RNU6-1026P	RNA, U6 small nuclear 1026, pseudogene [Source:HGNC Symbol;Acc:HGNC:47989]	chr1	+	Small_RNA	50582404	50582511
TC0100008255.hg.1	3.67	3.57	0.05		F	F	1.08	0.7791	0.9786	F	popawbu.aAug10-unspliced	popawbu	Transcript Identified by AceView	chr1	+	Coding	50588564	50589028
TC0100008256.hg.1	5.88	6.55	0.85		F	T	-1.59	0.2099	0.7967	F				chr1	+	NonCoding	50750296	50750353
TC0100008257.hg.1	4.53	6.15	0.37		F	T	-3.07	0.0098	0.2831	F	zorreybo.aAug10-unspliced	zorreybo	Transcript Identified by AceView	chr1	+	Coding	50770171	50770635
TC0100008258.hg.1	6.21	5.68	0.47		T	T	1.44	0.3739	0.8917	T	ENST00000453979	PHBP12	prohibitin pseudogene 12 [Source:HGNC Symbol;Acc:HGNC:39291]	chr1	+	Multiple_Complex	50780340	50781150
TC0100008259.hg.1	3.89	3.71	0.04		F	F	1.13	0.6739	0.9640	F	ENST00000381143	MRPS6P2	mitochondrial ribosomal protein S6 pseudogene 2 [Source:HGNC Symbol;Acc:HGNC:29781]	chr1	+	Multiple_Complex	50846468	50846837
TC0100008260.hg.1	6.38	8.11	0.49		T	T	-3.31	0.0350	0.4638	T	NM_001262; NM_078626; ENST00000262662; ENST00000371761; ENST00000396148; BC000598; BC005041; BC016173; OTTHUMT00000022057; OTTHUMT00000022058	CDKN2C	cyclin-dependent kinase inhibitor 2C (p18, inhibits CDK4)	chr1	+	Coding	50960745	50974637
TC0100008261.hg.1	4.63	5.49	0.33		T	T	-1.82	0.2193	0.8049	T				chr1	+	NonCoding	50977561	51014391
TC0100008262.hg.1	8.04	9.62	0.44		T	T	-2.98	0.0218	0.3857	T	rarmeebu.aAug10-unspliced	rarmeebu	Transcript Identified by AceView	chr1	+	Coding	51007183	51007625
TC0100008263.hg.1	6.07	6.05	0.18		T	T	1.02	0.9565	0.9957	T	NR_039617; ENST00000578133	MIR4421	microRNA 4421	chr1	+	Precursor_microRNA	51059837	51059905
TC0100008264.hg.1	4.66	5.07	1.31		T	T	-1.33	0.7340	0.9726	T	NR_106754; ENST00000622700	MIR6500	microRNA 6500	chr1	+	Precursor_microRNA	51060018	51060103
TC0100008265.hg.1	4.25	4.64	0.43		F	T	-1.32	0.4516	0.9177	F				chr1	+	NonCoding	51069697	51077952
TC0100008266.hg.1	7.01	7.01	0.54		T	T	-1	0.6086	0.9529	T	NM_001136508; ENST00000371759; ENST00000467127; ENST00000474016; ENST00000612209; OTTHUMT00000022123; OTTHUMT00000022124; OTTHUMT00000022125	C1orf185	chromosome 1 open reading frame 185	chr1	+	Multiple_Complex	51102234	51148086
TC0100008267.hg.1	5.44	4.25	0.69		T	F	2.29	0.1094	0.6746	F	ENST00000363392; uc057gkk.1	Y_RNA	Y RNA [Source:RFAM;Acc:RF00019]	chr1	+	NonCoding	51107222	51107331
TC0100008268.hg.1	4.66	5.08	0.3		T	T	-1.34	0.6228	0.9564	T				chr1	+	NonCoding	51151903	51155452
TC0100008269.hg.1	5.55	5.24	0.67		T	F	1.24	0.6271	0.9568	F	uc057gkm.1	AL162430.1		chr1	+	Precursor_microRNA	51188463	51188551
TC0100008270.hg.1	7.48	8.25	0.11		T	T	-1.71	0.1382	0.7198	T				chr1	+	NonCoding	51190883	51190958
TC0100008271.hg.1	13.11	11.17	0.8		T	T	3.82	0.0691	0.5879	T	NM_014372; ENST00000242719; ENST00000486691; ENST00000494873; BC020964; BC047654; OTTHUMT00000022419; OTTHUMT00000022420; OTTHUMT00000091259	RNF11	ring finger protein 11	chr1	+	Multiple_Complex	51236271	51273455
TC0100008272.hg.1	7.36	9.95	0.57		T	T	-6	0.0022	0.1602	T	snoboy.aAug10-unspliced	snoboy	Transcript Identified by AceView	chr1	+	Unassigned	51239355	51240052
TC0100008273.hg.1	5.36	7.22	0.53		T	T	-3.63	0.0071	0.2506	T				chr1	+	NonCoding	51264916	51266033
TC0100008274.hg.1	6.46	8.86	0.26		T	T	-5.28	0.0025	0.1680	T				chr1	+	NonCoding	51265853	51267044
TC0100008275.hg.1	6.24	7.44	0.75		T	T	-2.29	0.0440	0.5061	T				chr1	+	NonCoding	51279712	51289638
TC0100008276.hg.1	7.55	7.19	0.2		T	T	1.28	0.4867	0.9262	T				chr1	+	NonCoding	51285788	51286445
TC0100008277.hg.1	6.85	6.78	0.34		T	T	1.05	0.8536	0.9865	T				chr1	+	NonCoding	51302323	51310773
TC0100008278.hg.1	6.04	6.07	0.48		T	T	-1.02	0.9571	0.9957	T	NR_123731	TTC39A-AS1	TTC39A antisense RNA 1	chr1	+	NonCoding	51329654	51335324
TC0100008279.hg.1	5.39	6.24	0.42		T	T	-1.8	0.2497	0.8261	T	ENST00000422197	RP11-275F13.3		chr1	+	Multiple_Complex	51372270	51373224
TC0100008280.hg.1	7	6.77	0.59		T	T	1.17	0.6892	0.9665	T	uc057gle.1	RNU6-877P	RNA, U6 small nuclear 877, pseudogene [Source:HGNC Symbol;Acc:HGNC:47840]	chr1	+	Small_RNA	51382308	51382414
TC0100008281.hg.1	7.25	7.95	1.31		T	T	-1.63	0.9716	0.9970	T	jeywybo.aAug10-unspliced	jeywybo	Transcript Identified by AceView	chr1	+	Coding	51449775	51450178
TC0100008282.hg.1	6.09	6.3	0.66		F	T	-1.16	0.9500	0.9957	F	swarmybo.aAug10-unspliced	swarmybo	Transcript Identified by AceView	chr1	+	Unassigned	51450259	51451116
TC0100008283.hg.1	5.04	5.63	0.53		F	T	-1.51	0.6097	0.9532	F	ENST00000424246.1; OTTHUMT00000022587; uc057glm.1	RP11-253A20.1	putative novel transcript	chr1	+	NonCoding	51461721	51463416
TC0100008284.hg.1	6.32	6.34	0.62		T	T	-1.01	0.5567	0.9423	T	ENST00000415031.1; ENST00000426017.1; OTTHUMT00000022578; OTTHUMT00000022579; shareybo.cAug10; uc057gln.1; uc057glo.1	RP11-191G24.1; shareybo	novel transcript; Transcript Identified by AceView	chr1	+	NonCoding	51518309	51561629
TC0100008285.hg.1	6.57	4.77	0.25		T	F	3.48	0.0080	0.2613	F	flyzarbo.aAug10-unspliced	flyzarbo	Transcript Identified by AceView	chr1	+	Coding	51518954	51519631
TC0100008286.hg.1	4.41	4.71	0.19		F	T	-1.23	0.4821	0.9252	F				chr1	+	NonCoding	51530172	51538169
TC0100008287.hg.1	4.66	5.15	0.37		F	F	-1.41	0.2136	0.8003	F				chr1	+	NonCoding	51545098	51547968
TC0100008288.hg.1	4.51	4.33	0.93		F	F	1.13	0.9613	0.9959	F				chr1	+	NonCoding	51552901	51556488
TC0100008289.hg.1	14.44	14.96	0.15		T	T	-1.43	0.3243	0.8707	T	NM_024586; NM_148904; NM_148905; NM_148906; NM_148907; NM_148908; NM_148909; NR_036662; ENST00000361556; ENST00000371714; ENST00000428468; ENST00000435274; ENST00000447887; ENST00000453295; ENST00000462759; ENST00000467064; ENST00000473207; ENST00000475697; ENST00000481937; ENST00000484890; ENST00000486942; ENST00000489990; ENST00000495776; ENST00000524620; ENST00000526917; ENST00000527631; ENST0…	OSBPL9	oxysterol binding protein-like 9	chr1	+	Multiple_Complex	51577179	51799154
TC0100008290.hg.1	4.95	5.42	0.32		F	F	-1.39	0.3983	0.8999	F				chr1	+	NonCoding	51592775	51594427
TC0100008291.hg.1	5.88	5.9	0.16		T	T	-1.01	0.8197	0.9834	T	bormubo.aAug10-unspliced	bormubo	Transcript Identified by AceView	chr1	+	Coding	51646685	51647100
TC0100008292.hg.1	6.34	6.4	0.55		T	T	-1.04	0.5388	0.9383	T	ENST00000424829	SLC25A6P3	solute carrier family 25 (mitochondrial carrier; adenine nucleotide translocator), member 6 pseudogene 3 [Source:HGNC Symbol;Acc:HGNC:43852]	chr1	+	Pseudogene	51709062	51709940
TC0100008293.hg.1	4.83	7.08	1.31		F	T	-4.76	0.0502	0.5291	F	siyuro.aAug10-unspliced	siyuro	Transcript Identified by AceView	chr1	+	Unassigned	51779142	51780960
TC0100008294.hg.1	5.69	6.47	0.41		F	F	-1.71	0.1793	0.7675	F	ENST00000607338.1; OTTHUMT00000471247; uc057gmw.1	RP4-657D16.6	novel transcript, antisense to NRD1	chr1	+	NonCoding	51801028	51801307
TC0100008295.hg.1	6.29	6.23	0.59		F	T	1.04	0.6529	0.9608	F	joywybo.aAug10-unspliced; joywybo.bAug10	joywybo	Transcript Identified by AceView	chr1	+	Unassigned	51839001	51843064
TC0100008296.hg.1	7.08	6.39	0.73		T	T	1.62	0.6835	0.9658	T	ENST00000442453	TSEN15P2	tRNA splicing endonuclease subunit 15 pseudogene 2 [Source:HGNC Symbol;Acc:HGNC:43963]	chr1	+	Multiple_Complex	51859778	51860135
TC0100008297.hg.1	4.62	4.51	0.87		F	F	1.08	0.4261	0.9093	F				chr1	+	NonCoding	51865633	51865709
TC0100008298.hg.1	3.55	3.53	0.56		F	F	1.01	0.5774	0.9468	F	skeypawbu.aAug10-unspliced	skeypawbu	Transcript Identified by AceView	chr1	+	Coding	51879002	51879357
TC0100008299.hg.1	6.16	6.97	0.34		T	T	-1.75	0.2614	0.8363	T	uc057gnd.1	RNA5SP48	5S ribosomal pseudogene 48 [Source:HGNC Symbol;Acc:HGNC:42824]	chr1	+	Ribosomal	51973410	51973535
TC0100008300.hg.1	8.94	7.51	0.22		T	T	2.69	0.0241	0.3999	T	ENST00000422551	RP11-91A18.1		chr1	+	Multiple_Complex	51980473	51980814
TC0100008301.hg.1	4.22	4.3	1.05		F	F	-1.06	0.5403	0.9387	F	slawpawbu.aAug10-unspliced	slawpawbu	Transcript Identified by AceView	chr1	+	Coding	51989295	51989624
TC0100008302.hg.1	5.79	5.89	0.18		T	T	-1.08	0.8168	0.9833	T	ENST00000578661; uc057gne.1	RN7SL290P	RNA, 7SL, cytoplasmic 290, pseudogene [Source:HGNC Symbol;Acc:HGNC:46306]	chr1	+	NonCoding	51995740	51996039
TC0100008303.hg.1	5.45	4.04	0.95		F	F	2.65	0.0918	0.6431	F				chr1	+	NonCoding	52032107	52032252
TC0100008304.hg.1	5.81	6.61	0.42		T	T	-1.74	0.1707	0.7592	T	ENST00000425802.1; OTTHUMT00000023822; uc057gni.1	RP11-91A18.4	putative novel transcript	chr1	+	NonCoding	52033391	52044279
TC0100008305.hg.1	4.5	3.83	0.34		F	F	1.59	0.2238	0.8082	F	NR_126385; ENST00000428794	TXNDC12-AS1	TXNDC12 antisense RNA 1	chr1	+	Multiple_Complex	52050918	52052683
TC0100008306.hg.1	12.92	12.08	0.12		T	T	1.79	0.1136	0.6810	T	NM_001136497; NM_001243767; NM_152265; ENST00000313334; ENST00000472944; ENST00000477828; ENST00000484036; ENST00000489308; ENST00000524414; ENST00000526132; ENST00000533836; BC022371; BC070378; OTTHUMT00000024848; OTTHUMT00000024849; OTTHUMT00000024850; OTTHUMT00000024851; OTTHUMT00000024852; OTTHUMT00000024853; OTTHUMT00000387583; OTTHUMT00000387584	BTF3L4	basic transcription factor 3-like 4	chr1	+	Multiple_Complex	52056125	52090716
TC0100008307.hg.1	6.9	7.14	0.14		T	T	-1.18	0.5181	0.9333	T				chr1	+	NonCoding	52095686	52098488
TC0100008308.hg.1	11.3	10.28	0.99		T	T	2.03	0.5809	0.9476	T	NM_004799; NM_007324; ENST00000287727; ENST00000357206; ENST00000361625; ENST00000371591; ENST00000469134; BC032680; OTTHUMT00000022083; OTTHUMT00000022084; OTTHUMT00000022085; OTTHUMT00000022086	ZFYVE9	zinc finger, FYVE domain containing 9	chr1	+	Multiple_Complex	52142094	52346686
TC0100008309.hg.1	6.67	7.07	0.75		T	T	-1.32	0.5764	0.9465	T	ENST00000460504; uc057gnr.1; uc057gns.1	RN7SL788P; AL139156.1	RNA, 7SL, cytoplasmic 788, pseudogene [Source:HGNC Symbol;Acc:HGNC:46804]	chr1	+	Multiple_Complex	52150104	52150419
TC0100008310.hg.1	6.65	6.25	0.1		T	T	1.32	0.4172	0.9063	T	ENST00000429744	PDCL3P6	phosducin-like 3 pseudogene 6 [Source:HGNC Symbol;Acc:HGNC:44507]	chr1	+	Pseudogene	52179848	52180553
TC0100008311.hg.1	6.52	6.21	0.73		T	T	1.24	0.7697	0.9772	T	ENST00000395991	ANAPC10P1	anaphase promoting complex subunit 10 pseudogene 1 [Source:HGNC Symbol;Acc:HGNC:33976]	chr1	+	Multiple_Complex	52253621	52254176
TC0100008312.hg.1	5.22	4.26	0.46		F	F	1.94	0.1208	0.6915	F	spypawbu.aAug10-unspliced	spypawbu	Transcript Identified by AceView	chr1	+	Coding	52297634	52300290
TC0100008313.hg.1	7.5	7.03	0.14		T	T	1.39	0.3423	0.8785	T	ENST00000606527.1; OTTHUMT00000471341; uc057gnz.1	RP11-155O18.6	novel transcript, antisense to CC2D1B	chr1	+	NonCoding	52353487	52353877
TC0100008314.hg.1	6.48	6.37	0.58		T	T	1.08	0.7170	0.9701	T	ENST00000497678	PLA2G12AP1	phospholipase A2 group XIIA pseudogene 1 [Source:HGNC Symbol;Acc:HGNC:39248]	chr1	+	Multiple_Complex	52368520	52370267
TC0100008315.hg.1	10.97	10.65	0.88		T	T	1.25	0.8087	0.9824	T	NM_032864; ENST00000257181; ENST00000474048; ENST00000487160; BC105004; BC105006; OTTHUMT00000022459; OTTHUMT00000022460; OTTHUMT00000022461	PRPF38A	pre-mRNA processing factor 38A	chr1	+	Multiple_Complex	52404547	52420839
TC0100008316.hg.1	8.6	9.21	1.02		T	T	-1.52	0.9816	0.9979	T				chr1	+	NonCoding	52411442	52411522
TC0100008317.hg.1	5.87	6.82	0.62		F	T	-1.94	0.1708	0.7593	F	skozarbo.aAug10-unspliced	skozarbo	Transcript Identified by AceView	chr1	+	Multiple_Complex	52531172	52552552
TC0100008318.hg.1	5.7	6.46	0.56		F	T	-1.7	0.2664	0.8388	F	ENST00000607321.1; OTTHUMT00000471345; uc057goz.1	RP11-25O10.2	novel transcript	chr1	+	NonCoding	52554818	52555273
TC0100008319.hg.1	5.59	6.83	0.92		F	T	-2.36	0.1401	0.7223	F				chr1	+	NonCoding	52566792	52571130
TC0100008320.hg.1	7.5	6.85	0.28		T	T	1.57	0.2212	0.8063	T	ENST00000422983	EEF1GP7	eukaryotic translation elongation factor 1 gamma pseudogene 7 [Source:HGNC Symbol;Acc:HGNC:44562]	chr1	+	Pseudogene	52573114	52573816
TC0100008321.hg.1	10.16	10.56	1.16		T	T	-1.33	0.2546	0.8307	T	NM_015696; ENST00000361314; ENST00000459779; BC032788; OTTHUMT00000022913; OTTHUMT00000022914	GPX7	glutathione peroxidase 7	chr1	+	Multiple_Complex	52602371	52609051
TC0100008322.hg.1	7.57	7.91	1.09		T	T	-1.26	0.2825	0.8481	T	deypeebu.aAug10-unspliced	deypeebu	Transcript Identified by AceView	chr1	+	Multiple_Complex	52611122	52613449
TC0100008323.hg.1	6.84	6.14	0.66		T	F	1.62	0.3532	0.8844	F				chr1	+	NonCoding	52616244	52619217
TC0100008324.hg.1	5.36	6.79	0.4		F	T	-2.7	0.0295	0.4340	F				chr1	+	NonCoding	52619432	52622369
TC0100008325.hg.1	6.33	7.02	0.48		T	T	-1.61	0.2524	0.8289	T				chr1	+	NonCoding	52626022	52628244
TC0100008326.hg.1	4.88	4.26	0.27		T	F	1.54	0.1570	0.7434	F	NM_001042693; ENST00000401050; ENST00000424164; ENST00000440303; ENST00000517870; OTTHUMT00000022931; OTTHUMT00000022932; OTTHUMT00000022933; OTTHUMT00000022934	FAM159A	family with sequence similarity 159, member A	chr1	+	Multiple_Complex	52633344	52669683
TC0100008327.hg.1	7.96	6.1	0.6		T	T	3.62	0.0175	0.3522	T				chr1	+	NonCoding	52684450	52687166
TC0100008328.hg.1	5.51	6.51	0.51		T	T	-1.99	0.2479	0.8248	T	terfarbu.aAug10	terfarbu	Transcript Identified by AceView	chr1	+	Coding	52698151	52701812
TC0100008329.hg.1	5.8	4.5	0.4		F	F	2.46	0.0746	0.6014	F				chr1	+	NonCoding	52704973	52706680
TC0100008330.hg.1	4.34	4.25	0.27		T	F	1.06	0.6581	0.9613	F	ENST00000450668	NDUFS5P3	NADH:ubiquinone oxidoreductase subunit S5 pseudogene 3 [Source:HGNC Symbol;Acc:HGNC:44041]	chr1	+	Multiple_Complex	52709122	52709442
TC0100008331.hg.1	7.67	8.39	0.74		T	T	-1.64	0.3098	0.8641	T	ENST00000498506; uc057gpd.1	RN7SL62P	RNA, 7SL, cytoplasmic 62, pseudogene [Source:HGNC Symbol;Acc:HGNC:46078]	chr1	+	NonCoding	52714399	52714695
TC0100008332.hg.1	13.1	10.86	0.81		T	T	4.71	0.0377	0.4772	T	NM_024646; ENST00000294353; ENST00000545132; OTTHUMT00000024749	ZYG11B	zyg-11 family member B, cell cycle regulator	chr1	+	Multiple_Complex	52726459	52827342
TC0100008333.hg.1	8.75	9.82	0.32		T	T	-2.09	0.1230	0.6955	T	uc057gpf.1	RNU2-30P	RNA, U2 small nuclear 30, pseudogene [Source:HGNC Symbol;Acc:HGNC:48523]	chr1	+	Small_RNA	52754322	52754462
TC0100008334.hg.1	4.7	4.72	0.39		T	T	-1.01	0.8814	0.9895	T	NM_001004339; NM_001307931; ENST00000371528; ENST00000371532; ENST00000612017; OTTHUMT00000024856; OTTHUMT00000157345	ZYG11A	zyg-11 family member A, cell cycle regulator	chr1	+	Multiple_Complex	52842511	52894998
TC0100008335.hg.1	6.74	7.12	0.37		T	T	-1.3	0.7540	0.9758	T	ENST00000420575	RP4-631H13.6		chr1	+	Multiple_Complex	52920100	52921268
TC0100008336.hg.1	15.62	14.25	0.3		T	T	2.58	0.0284	0.4285	T	NM_001007098; NM_001007099; NM_001007100; NM_001007250; NM_001193599; NM_001193600; NM_001193617; NM_002979; ENST00000371509; ENST00000371513; ENST00000371514; ENST00000407246; ENST00000408941; ENST00000430330; ENST00000435345; ENST00000473584; ENST00000478274; ENST00000478631; ENST00000484100; ENST00000488965; ENST00000528311; ENST00000528809; ENST00000529363; ENST00000533119; BC067108; OTTHUMT0…	SCP2	sterol carrier protein 2	chr1	+	Multiple_Complex	52927229	53051703
TC0100008337.hg.1	5.64	6.4	0.28		T	T	-1.69	0.1475	0.7324	T	NR_039971; ENST00000580581	MIR1273F	microRNA 1273f	chr1	+	Precursor_microRNA	52928674	52928772
TC0100008338.hg.1	13.51	14.37	0.52		T	T	-1.82	0.1740	0.7627	T	NR_039970; ENST00000578844	MIR5095	microRNA 5095	chr1	+	Precursor_microRNA	52934930	52935017
TC0100008339.hg.1	9.76	11.83	0.31		T	T	-4.2	0.0050	0.2192	T	NR_039972; ENST00000577677	MIR1273G	microRNA 1273g	chr1	+	Precursor_microRNA	52940314	52940413
TC0100008340.hg.1	5.74	5.44	0.26		T	T	1.23	0.5332	0.9365	T	cheyplo.aAug10-unspliced	cheyplo	Transcript Identified by AceView	chr1	+	Coding	52996216	52997137
TC0100008341.hg.1	8.62	7.22	0.71		T	T	2.63	0.0768	0.6077	T	NM_001199080; NM_001199081; NM_001199082; NM_153703; ENST00000312553; ENST00000371500; ENST00000395871; ENST00000471210; ENST00000471285; ENST00000490650; ENST00000618387; BC028292; BC030608; OTTHUMT00000024735; OTTHUMT00000024736; OTTHUMT00000024737; OTTHUMT00000024738; OTTHUMT00000092205	PODN	podocan	chr1	+	Multiple_Complex	53062052	53085502
TC0100008342.hg.1	5.02	4.64	0.32		F	F	1.3	0.6940	0.9670	F	PODN.kAug10-unspliced	PODN	Transcript Identified by AceView, Entrez Gene ID(s) 127435	chr1	+	Unassigned	53086705	53087184
TC0100008343.hg.1	4.62	3.92	0.42		T	F	1.63	0.2234	0.8078	F				chr1	+	NonCoding	53094360	53103141
TC0100008344.hg.1	5.75	5.46	0.7		T	F	1.22	0.6095	0.9532	F	ENST00000439621.1; OTTHUMT00000024709	RP11-334A14.8	putative novel transcript	chr1	+	NonCoding	53114576	53118609
TC0100008345.hg.1	6.24	6.54	0.49		T	T	-1.23	0.9787	0.9976	T	ENST00000617613	RP5-1024G6.9		chr1	+	Pseudogene	53180921	53186900
TC0100008346.hg.1	6.21	5.45	0.53		T	T	1.69	0.1617	0.7487	T				chr1	+	NonCoding	53191053	53191461
TC0100008347.hg.1	9.41	9.35	1.15		T	T	1.04	0.5070	0.9310	T	NM_000098; ENST00000371486; ENST00000468572; BC002445; BC005172; OTTHUMT00000024757; OTTHUMT00000024758; uc001cvb.4	CPT2	carnitine palmitoyltransferase 2	chr1	+	Multiple_Complex	53196429	53214197
TC0100008348.hg.1	4.43	4.8	0.59		T	F	-1.29	0.8556	0.9866	F	ENST00000569869.1; OTTHUMT00000431154; uc057grf.1	RP5-1024G6.7	novel transcript antisense to C1orf123 & MAGOH	chr1	+	NonCoding	53220663	53224258
TC0100008349.hg.1	6.85	7.18	0.66		T	T	-1.26	0.2872	0.8502	T	NR_038953; ENST00000458151; ENST00000458151.1; OTTHUMT00000024756; uc001cvg.3	LOC100507564; RP5-1024G6.5	uncharacterized LOC100507564; novel transcript, antisense to MAGOH	chr1	+	NonCoding	53237699	53242834
TC0100008350.hg.1	5.66	6.14	0.18		T	T	-1.39	0.3116	0.8651	T	smuzarbo.aAug10-unspliced	smuzarbo	Transcript Identified by AceView	chr1	+	Coding	53250273	53251182
TC0100008351.hg.1	6.61	6.85	0.4		T	T	-1.17	0.6674	0.9629	T	ENST00000432653.1; OTTHUMT00000024726; uc057grp.1	RP4-784A16.1	putative novel transcript	chr1	+	NonCoding	53265575	53268714
TC0100008352.hg.1	6.81	6.71	0.29		T	T	1.07	0.8763	0.9887	T	ENST00000421637.1; kleeby.bAug10; OTTHUMT00000024728; uc057grq.1	RP4-784A16.2; kleeby	Transcript Identified by AceView; putative novel transcript	chr1	+	NonCoding	53288024	53289706
TC0100008353.hg.1	6.11	4.99	0.53		T	T	2.18	0.1876	0.7760	T	sosuyo.aAug10	sosuyo	Transcript Identified by AceView	chr1	+	Unassigned	53294310	53296685
TC0100008354.hg.1	6.27	6.32	0.87		T	T	-1.04	0.9522	0.9957	T				chr1	+	NonCoding	53297458	53298744
TC0100008355.hg.1	3.88	3.87	0.21		T	F	1.01	0.7954	0.9808	F	ENST00000446686.1; OTTHUMT00000024739; uc057grt.1	RP4-784A16.4	putative novel transcript	chr1	+	NonCoding	53304536	53307462
TC0100008356.hg.1	5.2	4.97	0.27		F	F	1.17	0.6392	0.9582	F	NR_131923; ENST00000445039; ENST00000445039.2; OTTHUMT00000024802; renara.cAug10; uc001cvn.2	LOC105378732; RP4-784A16.5; renara	uncharacterized LOC105378732; novel transcript; Transcript Identified by AceView	chr1	+	NonCoding	53328233	53337218
TC0100008357.hg.1	4.06	4.12	0.52		F	F	-1.05	0.9798	0.9978	F				chr1	+	NonCoding	53439765	53457776
TC0100008358.hg.1	5.61	5.75	0.14		T	T	-1.11	0.7934	0.9804	T	NM_033067; ENST00000371445; ENST00000463126; BC029566; OTTHUMT00000022110; OTTHUMT00000022111	DMRTB1	DMRT-like family B with proline-rich C-terminal, 1	chr1	+	Multiple_Complex	53459399	53467488
TC0100008359.hg.1	4.15	4.84	0.59		F	F	-1.61	0.2663	0.8388	F				chr1	+	NonCoding	53474185	53475383
TC0100008360.hg.1	5.79	5.39	0.08		T	T	1.32	0.4190	0.9067	T				chr1	+	NonCoding	53485718	53487070
TC0100008361.hg.1	4.28	4.23	0.08		F	F	1.03	0.9259	0.9939	F				chr1	+	NonCoding	53524246	53546599
TC0100008362.hg.1	8.46	10.15	0.12		T	T	-3.22	0.0108	0.2952	T				chr1	+	NonCoding	53555729	53557113
TC0100008363.hg.1	4.32	4.3	0.2		F	F	1.02	0.9671	0.9964	F	reri.aAug10-unspliced	reri	Transcript Identified by AceView	chr1	+	Unassigned	53595362	53597368
TC0100008364.hg.1	18.41	19.18	0.16		T	T	-1.7	0.1146	0.6827	T				chr1	+	NonCoding	53828792	53828861
TC0100008365.hg.1	5.8	5.01	0.53		T	T	1.73	0.2008	0.7889	T	ENST00000433953	RP4-654H19.2		chr1	+	Multiple_Complex	53841547	53841832
TC0100008366.hg.1	6.38	5.26	0.44		T	F	2.17	0.0476	0.5203	F	NM_000792; NM_001039715; NM_001039716; NM_213593; ENST00000322679; ENST00000361921; ENST00000388876; ENST00000524406; ENST00000525044; ENST00000525202; ENST00000526329; ENST00000527060; ENST00000528946; ENST00000529329; ENST00000529589; ENST00000530084; ENST00000532493; ENST00000534069; ENST00000610607; ENST00000613679; ENST00000617230; BC017955; BC107170; BC107171; OTTHUMT00000023247; OTTHUMT000…	DIO1	deiodinase, iodothyronine, type I	chr1	+	Multiple_Complex	53891239	53911086
TC0100008367.hg.1	5.23	5.35	0.72		F	F	-1.09	0.7806	0.9789	F				chr1	+	NonCoding	53916324	53917174
TC0100008368.hg.1	7.17	7.07	1.2		T	T	1.07	0.8966	0.9914	T	stoyfee.aAug10	stoyfee	Transcript Identified by AceView	chr1	+	Unassigned	53918552	53919701
TC0100008369.hg.1	11.06	9.84	1.42		T	T	2.33	0.6933	0.9669	T	NM_001256409; NM_052940; ENST00000319223; ENST00000371368; ENST00000371370; ENST00000444987; ENST00000477905; BC013101; OTTHUMT00000023249; OTTHUMT00000023250; OTTHUMT00000023251; OTTHUMT00000023252; OTTHUMT00000023253	LRRC42	leucine rich repeat containing 42	chr1	+	Multiple_Complex	53946077	53968168
TC0100008370.hg.1	4.27	4.41	0.31		F	F	-1.1	0.7408	0.9738	F				chr1	+	NonCoding	53982244	53986561
TC0100008371.hg.1	4.22	3.87	0.12		F	F	1.27	0.3978	0.8999	F	vermubo.aAug10-unspliced	vermubo	Transcript Identified by AceView	chr1	+	Multiple_Complex	54002916	54008811
TC0100008372.hg.1	17.69	18.85	0.17		T	T	-2.24	0.0562	0.5487	T				chr1	+	NonCoding	54015654	54015943
TC0100008373.hg.1	7.94	5.39	0.83		T	T	5.85	0.0216	0.3835	T				chr1	+	NonCoding	54026628	54029758
TC0100008374.hg.1	3.73	3.66	0.51		F	F	1.05	0.9200	0.9933	F				chr1	+	NonCoding	54050144	54052756
TC0100008375.hg.1	9.33	8.47	1.49		T	T	1.81	0.9991	0.9999	T	NM_153035; NR_039942; NR_130900; ENST00000234827; ENST00000371331; ENST00000391366; ENST00000498272; ENST00000585250; BC035374; OTTHUMT00000023245; OTTHUMT00000023246; OTTHUMT00000023300; uc021ons.1	TCEANC2; MIR4781	transcription elongation factor A (SII) N-terminal and central domain containing 2; microRNA 4781	chr1	+	Multiple_Complex	54053572	54112519
TC0100008376.hg.1	6.82	8.35	0.29		T	T	-2.87	0.0183	0.3594	T	zoloy.aAug10-unspliced	zoloy	Transcript Identified by AceView	chr1	+	Coding	54056111	54056612
TC0100008377.hg.1	7.85	7.62	0.4		T	T	1.17	0.4950	0.9278	T	ENST00000444055	RP4-758J24.4		chr1	+	Multiple_Complex	54089856	54090093
TC0100008378.hg.1	4.72	4.51	0.4		F	F	1.16	0.7382	0.9734	F	ENST00000623663; OTTHUMT00000394257; uc057gtm.1	RP11-446E24.3	TEC	chr1	+	NonCoding	54138373	54142980
TC0100008379.hg.1	5.85	5.64	0.39		F	T	1.16	0.9865	0.9985	F	zapeebu.aAug10-unspliced	zapeebu	Transcript Identified by AceView	chr1	+	Coding	54163067	54163394
TC0100008380.hg.1	6.93	5.59	0.96		T	T	2.53	0.1644	0.7527	T				chr1	+	NonCoding	54164813	54165580
TC0100008381.hg.1	5.1	4.99	0.61		F	F	1.08	0.4703	0.9224	F				chr1	+	NonCoding	54175503	54179061
TC0100008382.hg.1	5.59	5.56	0.27		T	F	1.02	0.9258	0.9939	F				chr1	+	NonCoding	54176829	54178108
TC0100008383.hg.1	13.47	13.41	0.46		T	T	1.04	0.9142	0.9930	T	NM_016491; ENST00000336230; ENST00000360840; ENST00000398219; ENST00000487096; ENST00000490670; ENST00000605337; BC000041; OTTHUMT00000022224; OTTHUMT00000022225; OTTHUMT00000023015; OTTHUMT00000339689; OTTHUMT00000468412; uc001cxa.4	MRPL37	mitochondrial ribosomal protein L37	chr1	+	Multiple_Complex	54184041	54225464
TC0100008384.hg.1	6.31	5.62	0.28		F	F	1.62	0.1792	0.7672	F				chr1	+	NonCoding	54188844	54193448
TC0100008385.hg.1	6.48	5.48	0.11		T	T	2	0.0557	0.5477	T	NR_103541; ENST00000361350	SSBP3-AS1	SSBP3 antisense RNA 1	chr1	+	NonCoding	54236440	54239063
TC0100008386.hg.1	6.43	5.59	0.24		T	F	1.79	0.1208	0.6915	F	skorby.aAug10-unspliced	skorby	Transcript Identified by AceView	chr1	+	Coding	54275747	54276477
TC0100008387.hg.1	4.35	4.28	0.39		F	F	1.05	0.9016	0.9917	F	ENST00000426901.1; OTTHUMT00000022719; uc057guo.1	RP5-997D24.3	novel transcript	chr1	+	NonCoding	54285405	54288154
TC0100008388.hg.1	4.96	5.18	0.37		T	T	-1.16	0.9999	1.0000	T	mywybo.aAug10-unspliced	mywybo	Transcript Identified by AceView	chr1	+	Coding	54299215	54299577
TC0100008389.hg.1	4.88	5.1	1.01		T	T	-1.17	0.6802	0.9650	T	flawpeebu.aAug10-unspliced	flawpeebu	Transcript Identified by AceView	chr1	+	Coding	54321155	54321464
TC0100008390.hg.1	6.14	6.06	0.24		T	T	1.06	0.8387	0.9855	T	ENST00000447150.1; OTTHUMT00000023024; slerby.aAug10; uc057guq.1	RP4-705F19.1; slerby	novel transcript; Transcript Identified by AceView	chr1	+	Multiple_Complex	54416256	54420860
TC0100008391.hg.1	4.49	4.7	0.23		T	F	-1.16	0.8647	0.9878	F				chr1	+	NonCoding	54460030	54475967
TC0100008392.hg.1	17.05	17.49	0.15		T	T	-1.36	0.3968	0.8999	T	uc057gus.1	AC099796.1		chr1	+	Precursor_microRNA	54504668	54504770
TC0100008393.hg.1	7.52	6.58	0.37		T	T	1.92	0.1087	0.6726	T				chr1	+	NonCoding	54516504	54517351
TC0100008394.hg.1	9.73	9.84	0.14		T	T	-1.08	0.8392	0.9855	T				chr1	+	NonCoding	54519085	54521079
TC0100008395.hg.1	7.26	6.8	0.27		T	T	1.37	0.3404	0.8777	T	ENST00000444140	RP5-866L20.2		chr1	+	Multiple_Complex	54524824	54524931
TC0100008396.hg.1	5.56	5.34	0.29		F	F	1.17	0.6566	0.9613	F				chr1	+	NonCoding	54525386	54525453
TC0100008397.hg.1	7.84	7.4	0.19		T	T	1.36	0.4959	0.9279	T	ENST00000427917	HNRNPA1P63	heterogeneous nuclear ribonucleoprotein A1 pseudogene 63 [Source:HGNC Symbol;Acc:HGNC:48793]	chr1	+	Pseudogene	54536796	54537758
TC0100008398.hg.1	4.71	4.61	0.27		F	F	1.08	0.8555	0.9866	F	NM_015547; NM_147161; ENST00000343744; ENST00000371316; ENST00000479837; ENST00000481208; ENST00000498228; BC093844; BC093846; OTTHUMT00000027351; OTTHUMT00000027352; OTTHUMT00000027353; OTTHUMT00000027354; OTTHUMT00000027356	ACOT11	acyl-CoA thioesterase 11	chr1	+	Multiple_Complex	54542257	54639192
TC0100008399.hg.1	6.22	6.47	0.4		T	T	-1.19	0.3892	0.8976	T	zyrobo.aAug10-unspliced	zyrobo	Transcript Identified by AceView	chr1	+	Coding	54567354	54567784
TC0100008400.hg.1	6.73	7.29	0.83		T	T	-1.47	0.4984	0.9288	T	sleyby.aAug10-unspliced	sleyby	Transcript Identified by AceView	chr1	+	Coding	54578315	54578827
TC0100008401.hg.1	7.54	6.13	0.21		T	T	2.66	0.0307	0.4408	T	sowaha.bAug10-unspliced	sowaha	Transcript Identified by AceView	chr1	+	Unassigned	54622425	54622997
TC0100008402.hg.1	5.68	5.02	0.19		T	F	1.57	0.2018	0.7897	F	NM_001039464; NM_001291332; NM_001291333; NM_004623; NR_026782; NR_037639; NR_037640; NR_037641; NR_111931; ENST00000339553; ENST00000371281; ENST00000371284; ENST00000371287; ENST00000395690; ENST00000409996; ENST00000413188; ENST00000421030; ENST00000422659; ENST00000438846; ENST00000440047; ENST00000440217; ENST00000472987; ENST00000478097; ENST00000486091; ENST00000486621; ENST00000493533; BC…	MROH7; TTC4; MROH7-TTC4	maestro heat-like repeat family member 7; tetratricopeptide repeat domain 4; MROH7-TTC4 readthrough (NMD candidate)	chr1	+	Multiple_Complex	54641740	54742657
TC0100008403.hg.1	5.7	5.74	0.21		F	T	-1.02	0.9923	0.9993	F				chr1	+	NonCoding	54710717	54713014
TC0100008404.hg.1	5.52	6.81	0.71		F	T	-2.45	0.0809	0.6175	F	fluplo.aAug10-unspliced	fluplo	Transcript Identified by AceView	chr1	+	Unassigned	54719893	54721126
TC0100008405.hg.1	7.44	7.6	0.94		T	T	-1.12	0.3816	0.8949	T	ACOT11andC1orf175andTTC4.waAug10-unspliced	ACOT11andC1orf175andTTC4	Transcript Identified by AceView, Entrez Gene ID(s) 26027; 374977; 7268	chr1	+	Unassigned	54734727	54735292
TC0100008406.hg.1	3.87	5.64	0.1		F	F	-3.41	0.0073	0.2528	F	flarplo.aAug10-unspliced	flarplo	Transcript Identified by AceView	chr1	+	Coding	54751441	54751974
TC0100008407.hg.1	5.6	5.4	0.35		F	F	1.15	0.7195	0.9704	F				chr1	+	NonCoding	54755410	54756828
TC0100008408.hg.1	6.68	5.89	0.11		T	T	1.73	0.1589	0.7462	T				chr1	+	NonCoding	54756900	54764488
TC0100008409.hg.1	5.44	5.79	0.47		F	T	-1.27	0.5892	0.9495	F	ENST00000450503.1; OTTHUMT00000474736; uc057gvu.1	RP11-67L3.2	putative novel gene, antisense to TTC22	chr1	+	NonCoding	54792787	54794908
TC0100008410.hg.1	4.47	4.97	0.36		F	F	-1.41	0.5591	0.9427	F	NM_001110533; NM_152607; ENST00000358193; ENST00000371273; BC039109; BC064142; OTTHUMT00000027673; OTTHUMT00000027674	LEXM	lymphocyte expansion molecule	chr1	+	Coding	54806063	54842264
TC0100008411.hg.1	6.88	6.29	0.43		T	T	1.51	0.5343	0.9368	T	ENST00000415336.1; ENST00000433690.1; ENST00000436033.1; ENST00000443284.1; ENST00000455380.1; OTTHUMT00000027676; OTTHUMT00000027677; OTTHUMT00000027678; OTTHUMT00000027679; OTTHUMT00000027682; TMEM61.dAug10; TMEM61.eAug10; uc021onu.2; uc057gvx.1; uc057gvy.1; uc057gvz.1; uc057gwa.1	RP11-67L3.5; RP11-67L3.4; TMEM61	novel transcript; Transcript Identified by AceView, Entrez Gene ID(s) 199964	chr1	+	Multiple_Complex	54886875	54889273
TC0100008412.hg.1	7.54	9.71	0.2		T	T	-4.52	0.0029	0.1766	T				chr1	+	NonCoding	54898739	54901377
TC0100008413.hg.1	5.45	4.53	0.76		F	F	1.89	0.2198	0.8051	F				chr1	+	NonCoding	54966205	54974912
TC0100008414.hg.1	6.3	5.77	0.44		T	T	1.44	0.1876	0.7758	T	NM_182532; ENST00000371268; BC029775; OTTHUMT00000027683; uc001cyd.3	TMEM61	transmembrane protein 61	chr1	+	Coding	54980664	54992293
TC0100008415.hg.1	6.2	6	0.45		T	T	1.15	0.7315	0.9721	T				chr1	+	NonCoding	54995797	54997165
TC0100008416.hg.1	5.8	5.55	0.63		T	T	1.19	0.3499	0.8825	T	NM_057176; ENST00000371265; BC103898; BC103899; BC103900; OTTHUMT00000022213	BSND	barttin CLCNK-type chloride channel accessory beta subunit	chr1	+	Coding	54998933	55010883
TC0100008417.hg.1	6.22	5.84	0.59		T	T	1.29	0.5770	0.9468	T	NM_174936; NR_110451; ENST00000302118; ENST00000490692; OTTHUMT00000022279; OTTHUMT00000022280	PCSK9	proprotein convertase subtilisin/kexin type 9	chr1	+	Multiple_Complex	55039476	55064853
TC0100008418.hg.1	5.61	5.66	0.32		T	T	-1.04	0.7993	0.9815	T				chr1	+	NonCoding	55065698	55069258
TC0100008419.hg.1	6.09	5.79	0.97		T	F	1.24	0.5473	0.9406	F	spupeebu.aAug10-unspliced	spupeebu	Transcript Identified by AceView	chr1	+	Coding	55206888	55207525
TC0100008420.hg.1	6.13	5.76	0.06		T	T	1.3	0.4807	0.9246	T	NR_038320	LOC100507634	uncharacterized LOC100507634	chr1	+	NonCoding	55215408	55217461
TC0100008421.hg.1	6.68	6.36	0.08		T	T	1.24	0.4581	0.9194	T	chyloy.aAug10; ENST00000451250.1; OTTHUMT00000022545; uc057gwi.1	chyloy; RP11-101C11.1	Transcript Identified by AceView; novel transcript	chr1	+	NonCoding	55217861	55234177
TC0100008422.hg.1	6.81	5.72	0.45		T	T	2.13	0.1662	0.7549	T	ENST00000449769	GYG1P3	glycogenin 1 pseudogene 3 [Source:HGNC Symbol;Acc:HGNC:39711]	chr1	+	Multiple_Complex	55222379	55223372
TC0100008423.hg.1	5.43	5.26	0.42		F	F	1.12	0.7731	0.9777	F	NR_039618; ENST00000581938; uc021ony.1	MIR4422	microRNA 4422	chr1	+	Precursor_microRNA	55225641	55225723
TC0100008424.hg.1	6.16	6.66	0.9		T	T	-1.41	0.5657	0.9440	T	ENST00000440922	GOT2P1	glutamic-oxaloacetic transaminase 2 pseudogene 1 [Source:HGNC Symbol;Acc:HGNC:4434]	chr1	+	Pseudogene	55367466	55368774
TC0100008425.hg.1	5.71	6.01	0.12		T	T	-1.23	0.5451	0.9402	T				chr1	+	NonCoding	55396999	55400463
TC0100008426.hg.1	4.59	5.29	0.19		F	F	-1.62	0.2057	0.7932	F	uc057gwj.1	RNU6-830P	RNA, U6 small nuclear 830, pseudogene [Source:HGNC Symbol;Acc:HGNC:47793]	chr1	+	Small_RNA	55398514	55398620
TC0100008427.hg.1	6.03	6.25	0.7		T	T	-1.16	0.6302	0.9572	T				chr1	+	NonCoding	55475533	55477056
TC0100008428.hg.1	7.31	7.09	0.58		T	T	1.16	0.4013	0.9011	T	ENST00000422374.1; OTTHUMT00000022603; uc001cyi.2	RP11-466L17.1	novel transcript	chr1	+	NonCoding	55581037	55735002
TC0100008429.hg.1	4.44	4.56	0.26		F	F	-1.09	0.9574	0.9957	F				chr1	+	NonCoding	55596395	55640836
TC0100008430.hg.1	4.59	4.96	0.81		F	F	-1.29	0.8903	0.9906	F				chr1	+	NonCoding	55717675	55722707
TC0100008431.hg.1	4.06	5.35	0.72		T	T	-2.44	0.2170	0.8029	T	ENST00000424357.1; OTTHUMT00000022600; uc057gwl.1	RP11-90C4.1	novel transcript	chr1	+	NonCoding	55823748	55868248
TC0100008432.hg.1	4.88	4.39	0.39		T	F	1.4	0.5501	0.9411	F				chr1	+	NonCoding	55870513	55880083
TC0100008433.hg.1	5.41	6.38	0.13		F	T	-1.96	0.0816	0.6187	F				chr1	+	NonCoding	55918308	55927811
TC0100008434.hg.1	5.67	5.28	0.31		F	F	1.31	0.4089	0.9035	F	ENST00000455010.1; OTTHUMT00000022602; shoboy.aAug10; uc057gwn.1	RP11-90C4.3; shoboy	putative novel transcript; Transcript Identified by AceView	chr1	+	NonCoding	55945086	55950119
TC0100008435.hg.1	4.27	3.86	0.31		F	F	1.32	0.4757	0.9233	F				chr1	+	NonCoding	55961911	55971057
TC0100008436.hg.1	6.25	5.68	0.69		T	F	1.48	0.7779	0.9784	F				chr1	+	NonCoding	55975350	56017825
TC0100008437.hg.1	6.06	5.43	0.27		F	F	1.55	0.3647	0.8882	F	ENST00000435828.1; OTTHUMT00000022251; sharboy.aAug10; uc057gwo.1	RP1-158P9.1; sharboy	novel transcript; Transcript Identified by AceView	chr1	+	NonCoding	56145721	56155224
TC0100008438.hg.1	4.77	5.82	0.11		F	F	-2.07	0.0579	0.5544	F				chr1	+	NonCoding	56187551	56188554
TC0100008439.hg.1	4.67	4.62	0.75		F	F	1.03	0.8976	0.9915	F				chr1	+	NonCoding	56235096	56237863
TC0100008440.hg.1	4.67	4.36	0.01		F	F	1.24	0.5244	0.9346	F				chr1	+	NonCoding	56390746	56398344
TC0100008441.hg.1	6.9	6.07	0.87		T	T	1.77	0.2952	0.8558	T	ENST00000451914.1; OTTHUMT00000022253; sheyboy.aAug10; uc057gwr.1	RP4-710M16.2; sheyboy	novel transcript; Transcript Identified by AceView	chr1	+	NonCoding	56414931	56417017
TC0100008442.hg.1	6.17	6.13	0.16		T	T	1.03	0.9047	0.9922	T				chr1	+	NonCoding	56436726	56446725
TC0100008443.hg.1	5.6	6.13	0.12		F	T	-1.45	0.2969	0.8570	F	barperbu.aAug10-unspliced	barperbu	Transcript Identified by AceView	chr1	+	Coding	56436884	56437261
TC0100008444.hg.1	5.13	5.1	0.25		F	F	1.02	0.9698	0.9968	F				chr1	+	NonCoding	56453362	56459479
TC0100008445.hg.1	7.18	6.86	0.96		T	T	1.25	0.6924	0.9669	T				chr1	+	NonCoding	56490905	56494830
TC0100008446.hg.1	3.87	3.39	0.07		F	F	1.4	0.3675	0.8892	F	snoyreybo.aAug10-unspliced	snoyreybo	Transcript Identified by AceView	chr1	+	Unassigned	56496779	56499192
TC0100008447.hg.1	4.81	3.79	1.15		F	F	2.03	0.2061	0.7935	F	cheeplu.aAug10-unspliced	cheeplu	Transcript Identified by AceView	chr1	+	Coding	56507864	56509056
TC0100008448.hg.1	5.58	5.24	0.66		F	F	1.27	0.5486	0.9411	F	doperbu.aAug10-unspliced	doperbu	Transcript Identified by AceView	chr1	+	Unassigned	56519891	56520353
TC0100008449.hg.1	6.55	6.34	0.66		T	T	1.16	0.7276	0.9717	T	ENST00000446654	RPL21P23	ribosomal protein L21 pseudogene 23 [Source:HGNC Symbol;Acc:HGNC:36205]	chr1	+	Multiple_Complex	56538452	56538911
TC0100008450.hg.1	8.98	8.24	1.1		T	T	1.68	0.8978	0.9915	T	NM_006252; ENST00000371244; ENST00000610361; BC069680; BC069740; BC069823; OTTHUMT00000022753	PRKAA2	protein kinase, AMP-activated, alpha 2 catalytic subunit	chr1	+	Multiple_Complex	56645317	56715335
TC0100008451.hg.1	5.35	6.18	0.43		F	T	-1.79	0.1622	0.7496	F				chr1	+	NonCoding	56715654	56725899
TC0100008452.hg.1	5.45	5.91	0.83		T	T	-1.38	0.6993	0.9676	T				chr1	+	NonCoding	56788872	56800640
TC0100008453.hg.1	5.09	5.16	0.97		F	F	-1.05	0.9731	0.9970	F				chr1	+	NonCoding	56824847	56828038
TC0100008454.hg.1	4.03	4.07	0.26		F	F	-1.03	0.8440	0.9859	F	NM_000562; ENST00000361249; BC132911; BC132913; OTTHUMT00000022890	C8A	complement component 8, alpha polypeptide	chr1	+	Coding	56854770	56918221
TC0100008455.hg.1	5.67	6.03	0.57		T	T	-1.28	0.9522	0.9957	T	choloy.bAug10; ENST00000417420.1; OTTHUMT00000126523; uc057gxc.1	choloy; RP5-1103B4.3	Transcript Identified by AceView; novel transcript	chr1	+	NonCoding	56963886	57014700
TC0100008456.hg.1	11.71	13.63	0.17		T	T	-3.8	0.0050	0.2182	T	uc057gxd.1	AL161740.1		chr1	+	Precursor_microRNA	56966280	56966362
TC0100008457.hg.1	4.83	6.01	0.41		F	T	-2.26	0.1186	0.6881	F	zorobo.bAug10-unspliced	zorobo	Transcript Identified by AceView	chr1	+	Unassigned	57075594	57076027
TC0100008458.hg.1	5.9	4.7	0.63		T	F	2.3	0.2065	0.7939	F	zorobo.aAug10	zorobo	Transcript Identified by AceView	chr1	+	Coding	57076730	57077540
TC0100008459.hg.1	5.45	5.75	0.3		F	F	-1.23	0.5650	0.9440	F	moperbu.aAug10-unspliced	moperbu	Transcript Identified by AceView	chr1	+	Coding	57290473	57290858
TC0100008460.hg.1	4.61	4.49	0.79		F	F	1.09	0.7669	0.9770	F	blobey.aAug10; ENST00000422038.1; OTTHUMT00000027966; uc057gxn.1	blobey; RP6-102O10.1	Transcript Identified by AceView; novel transcript	chr1	+	Multiple_Complex	57386576	57387450
[truncated: 133,756 more rows]
